# Supplementary material for: Methyl 2-diphenyl­phosphor­yloxy-2-aza­bicyclo­[2.2.1]hept-5-ene-3-exo-carboxyl­ate
Source: Acta Crystallogr Sect E Struct Rep Online. 2008 Dec 20;65(Pt 1):o188. doi: 10.1107/S160053680804292X (PMC2968096; doi:10.1107/S160053680804292X)
Supplement: Supplementary file 1 [file e-65-0o188-sup1.cif]

##############################################################################
###                                                                        ###
###        Electronic paper (Acta Crystallographica Section E)             ###
###                                                                        ###
##############################################################################
#                                                                            #
# This CIF contains the data in a paper accepted for publication in Acta     #
# Crystallographica Section E. It conforms to the requirements of Notes      #
# for Authors for Section E, and has been peer reviewed under the auspices   #
# of the IUCr Commission on Journals.                                        #
#                                                                            #
# Full details of the Crystallographic Information File format               #
# are given in the paper "The Crystallographic Information File (CIF):       #
# a New Standard Archive File for Crystallography" by S. R. Hall, F. H.      #
# Allen and I. D. Brown [Acta Cryst. (1991), A47, 655-685].                  #
#                                                                            #
# The current version of the core CIF dictionary is obtainable from          #
# ftp://ftp.iucr.org/pub/cif_core.dic. The current version number is 2.4.    #
#                                                                            #
# Software is freely available for graphical display of the structure(s) in  #
# this CIF.  For information consult the CIF home page http://www.iucr.org/  #
# cif/home.html                                                              #
#                                                                            #
# This file may be used for bona fide research purposes within the           #
# scientific community so long as proper attribution is given to the journal # 
# article from which it was obtained.                                        #
#                                                                            #
##############################################################################
                                             
data_I
_audit_creation_method     'WinGX routine CIF_UPDATE'
_audit_conform_dict_name     cif_core.dic
_audit_conform_dict_version     2.3
_chemical_name_systematic
;\
Methyl 2-diphenylphosphoryloxy-2-azabicyclo[2.2.1]hept-5-ene-3-<i>exo</i>-
carboxylate
;
_chemical_formula_moiety     'C20 H20 N O4 P'
_chemical_formula_sum     'C20 H20 N O4 P'
_chemical_formula_iupac     'C20 H20 N O4 P'
_chemical_formula_weight     369.34
_symmetry_cell_setting     monoclinic
_symmetry_space_group_name_H-M     'P 21/c'
_symmetry_space_group_name_Hall     '-P 2ybc'
loop_
    _symmetry_equiv_pos_as_xyz
    'x, y, z'
    '-x, y+1/2, -z+1/2'
    '-x, -y, -z'
    'x, -y-1/2, z-1/2'
_cell_length_a     18.4223(6)
_cell_length_b     8.5522(3)
_cell_length_c     11.6022(4)
_cell_angle_alpha     90
_cell_angle_beta     97.1810(10)
_cell_angle_gamma     90
_cell_volume     1813.60(11)
_cell_formula_units_Z     4
_cell_measurement_reflns_used     1953
_cell_measurement_theta_min     3.09
_cell_measurement_theta_max     25.94
_cell_measurement_temperature     100(2)
_exptl_crystal_description     prism
_exptl_crystal_colour     colourless
_exptl_crystal_size_max     0.37
_exptl_crystal_size_mid     0.34
_exptl_crystal_size_min     0.34
_exptl_crystal_density_diffrn     1.353
_exptl_crystal_density_method     'not measured'
_exptl_crystal_F_000     776
_exptl_absorpt_coefficient_mu     0.177
_exptl_absorpt_correction_type     multi-scan
_exptl_absorpt_process_details     '(SADABS; Bruker, 2006)'
_exptl_absorpt_correction_T_min     0.8706
_exptl_absorpt_correction_T_max     0.940
_exptl_special_details
;
;
_diffrn_ambient_temperature     100(2)
_diffrn_radiation_type     MoK\a
_diffrn_radiation_wavelength     0.71073
_diffrn_radiation_source     'sealed tube'
_diffrn_radiation_monochromator     graphite
_diffrn_measurement_device_type     'Bruker ApexII CCD area-detector'
_diffrn_measurement_method     'phi and omega scans'
_diffrn_reflns_number     14828
_diffrn_reflns_av_R_equivalents     0.0326
_diffrn_reflns_theta_min     2.23
_diffrn_reflns_theta_max     26.39
_diffrn_reflns_theta_full     26.39
_diffrn_measured_fraction_theta_max     0.999
_diffrn_measured_fraction_theta_full     0.999
_diffrn_reflns_limit_h_min     -23
_diffrn_reflns_limit_h_max     22
_diffrn_reflns_limit_k_min     0
_diffrn_reflns_limit_k_max     10
_diffrn_reflns_limit_l_min     0
_diffrn_reflns_limit_l_max     14
_refine_special_details
;
Refinement of <i>F</i>^2^ against ALL reflections. The weighted <i>R</i>-factor
<i>wR</i> and goodness of fit <i>S</i> are based on <i>F</i>^2^, conventional
<i>R</i>-factors <i>R</i> are based on <i>F</i>, with <i>F</i> set to zero for
negative <i>F</i>^2^. The threshold expression of <i>F</i>^2^ >
\s(<i>F</i>^2^) is used only for calculating <i>R</i>-factors(gt) <i>etc</i>.
and is not relevant to the choice of reflections for refinement.
<i>R</i>-factors based on <i>F</i>^2^ are statistically about twice as large
as those based on <i>F</i>, and <i>R</i>- factors based on ALL data will be
even larger.
;
_reflns_number_total     3717
_reflns_number_gt     3172
_reflns_threshold_expression     >2sigma(I)
_refine_ls_structure_factor_coef     Fsqd
_refine_ls_matrix_type     full
_refine_ls_R_factor_all     0.0432
_refine_ls_R_factor_gt     0.0351
_refine_ls_wR_factor_gt     0.0858
_refine_ls_wR_factor_ref     0.091
_refine_ls_goodness_of_fit_ref     1.053
_refine_ls_restrained_S_all     1.053
_refine_ls_number_reflns     3717
_refine_ls_number_parameters     236
_refine_ls_number_restraints     0
_refine_ls_hydrogen_treatment     constr
_refine_ls_weighting_scheme     calc
_refine_ls_weighting_details
         'calc w=1/[\s^2^(Fo^2^)+(0.0429P)^2^+0.8843P] where P=(Fo^2^+2Fc^2^)/3'
_atom_sites_solution_hydrogens     geom
_atom_sites_solution_primary     direct
_atom_sites_solution_secondary     difmap
_refine_ls_shift/su_max     0.001
_refine_ls_shift/su_mean     0
_refine_diff_density_max     0.285
_refine_diff_density_min     -0.408
_refine_ls_extinction_method     none
loop_
    _atom_type_symbol
    _atom_type_description
    _atom_type_scat_dispersion_real
    _atom_type_scat_dispersion_imag
    _atom_type_scat_source
    C C 0.0033 0.0016 'International Tables Vol C Tables 4.2.6.8 and 6.1.1.4'
    H H 0 0 'International Tables Vol C Tables 4.2.6.8 and 6.1.1.4'
    N N 0.0061 0.0033 'International Tables Vol C Tables 4.2.6.8 and 6.1.1.4'
    O O 0.0106 0.006 'International Tables Vol C Tables 4.2.6.8 and 6.1.1.4'
    P P 0.1023 0.0942 'International Tables Vol C Tables 4.2.6.8 and 6.1.1.4'
_computing_data_collection     'APEX2 (Bruker, 2006)'
_computing_cell_refinement     'SAINT (Bruker, 2006)'
_computing_data_reduction     'SAINT (Bruker, 2006)'
_computing_structure_solution     'SIR97 (Altomare <i>et al.</i>,  1997)'
_computing_structure_refinement     'SHELXL97 (Sheldrick, 2008)'
_computing_molecular_graphics
                 'Ortep-3 for Windows (Farrugia, 1997) and PLATON  (Spek, 2003)'
_computing_publication_material
                                   'WinGX publication routines (Farrugia, 1999)'
loop_
    _atom_site_type_symbol
    _atom_site_label
    _atom_site_fract_x
    _atom_site_fract_y
    _atom_site_fract_z
    _atom_site_U_iso_or_equiv
    _atom_site_adp_type
    _atom_site_calc_flag
    _atom_site_refinement_flags
    _atom_site_occupancy
    _atom_site_disorder_assembly
    _atom_site_disorder_group
    C C1 0.04005(8) 0.24766(17) 0.08174(13) 0.0156(3) Uani d . 1 . .
    H H1A -0.005 0.3099 0.0614 0.019 Uiso calc R 1 . .
    H H1B 0.0318 0.1646 0.1381 0.019 Uiso calc R 1 . .
    C C2 0.10739(8) 0.34831(17) 0.12086(13) 0.0140(3) Uani d . 1 . .
    H H2 0.1038 0.4159 0.1902 0.017 Uiso calc R 1 . .
    C C3 0.11615(8) 0.43459(18) 0.00937(13) 0.0157(3) Uani d . 1 . .
    H H3 0.1328 0.539 0.003 0.019 Uiso calc R 1 . .
    C C4 0.09614(8) 0.33679(18) -0.07788(13) 0.0170(3) Uani d . 1 . .
    H H4 0.0965 0.358 -0.1582 0.02 Uiso calc R 1 . .
    C C5 0.07271(8) 0.18529(18) -0.02579(13) 0.0152(3) Uani d . 1 . .
    H H5 0.0408 0.1144 -0.0788 0.018 Uiso calc R 1 . .
    C C6 0.14566(8) 0.11298(17) 0.03659(12) 0.0124(3) Uani d . 1 . .
    H H6 0.1849 0.1189 -0.0155 0.015 Uiso calc R 1 . .
    C C7 0.13407(7) -0.05517(17) 0.07081(12) 0.0126(3) Uani d . 1 . .
    C C8 0.10791(9) -0.23359(18) 0.21479(14) 0.0188(3) Uani d . 1 . .
    H H8A 0.0638 -0.2759 0.1694 0.028 Uiso calc R 1 . .
    H H8B 0.1021 -0.2364 0.2976 0.028 Uiso calc R 1 . .
    H H8C 0.1503 -0.2968 0.201 0.028 Uiso calc R 1 . .
    C C9 0.37374(8) 0.32042(17) 0.19955(13) 0.0135(3) Uani d . 1 . .
    C C10 0.39313(8) 0.28107(18) 0.09030(13) 0.0156(3) Uani d . 1 . .
    H H10 0.3592 0.2281 0.0353 0.019 Uiso calc R 1 . .
    C C11 0.46227(8) 0.31986(19) 0.06275(14) 0.0196(3) Uani d . 1 . .
    H H11 0.4758 0.2923 -0.011 0.024 Uiso calc R 1 . .
    C C12 0.51155(8) 0.3985(2) 0.14240(15) 0.0220(4) Uani d . 1 . .
    H H12 0.559 0.4232 0.1236 0.026 Uiso calc R 1 . .
    C C13 0.49180(9) 0.4412(2) 0.24924(15) 0.0228(4) Uani d . 1 . .
    H H13 0.5253 0.4974 0.3029 0.027 Uiso calc R 1 . .
    C C14 0.42326(8) 0.40209(18) 0.27826(14) 0.0180(3) Uani d . 1 . .
    H H14 0.41 0.431 0.3519 0.022 Uiso calc R 1 . .
    C C15 0.29184(7) 0.05353(17) 0.27096(13) 0.0125(3) Uani d . 1 . .
    C C16 0.31090(8) -0.05303(18) 0.18853(13) 0.0156(3) Uani d . 1 . .
    H H16 0.3218 -0.017 0.1151 0.019 Uiso calc R 1 . .
    C C17 0.31393(9) -0.21192(18) 0.21417(14) 0.0190(3) Uani d . 1 . .
    H H17 0.3284 -0.2841 0.1591 0.023 Uiso calc R 1 . .
    C C18 0.29590(8) -0.26536(18) 0.31971(15) 0.0200(3) Uani d . 1 . .
    H H18 0.2972 -0.3742 0.3364 0.024 Uiso calc R 1 . .
    C C19 0.27594(8) -0.16006(19) 0.40103(14) 0.0185(3) Uani d . 1 . .
    H H19 0.2629 -0.197 0.4729 0.022 Uiso calc R 1 . .
    C C20 0.27503(8) -0.00078(18) 0.37771(13) 0.0149(3) Uani d . 1 . .
    H H20 0.2629 0.0713 0.4346 0.018 Uiso calc R 1 . .
    N N1 0.16332(6) 0.21932(14) 0.13812(11) 0.0116(3) Uani d . 1 . .
    O O1 0.11889(6) -0.07336(12) 0.17981(9) 0.0166(2) Uani d . 1 . .
    O O2 0.13582(6) -0.16137(12) 0.00278(9) 0.0190(2) Uani d . 1 . .
    O O3 0.23563(5) 0.28855(12) 0.12671(9) 0.0131(2) Uani d . 1 . .
    O O4 0.27071(6) 0.34776(12) 0.34900(9) 0.0158(2) Uani d . 1 . .
    P P1 0.288697(19) 0.26111(4) 0.24650(3) 0.01112(11) Uani d . 1 . .
loop_
    _atom_site_aniso_label
    _atom_site_aniso_U_11
    _atom_site_aniso_U_22
    _atom_site_aniso_U_33
    _atom_site_aniso_U_12
    _atom_site_aniso_U_13
    _atom_site_aniso_U_23
    C1 0.0105(7) 0.0152(8) 0.0210(8) 0.0011(6) 0.0016(6) 0.0022(6)
    C2 0.0121(7) 0.0126(7) 0.0175(7) 0.0026(6) 0.0025(6) -0.0004(6)
    C3 0.0118(7) 0.0132(7) 0.0218(8) 0.0026(6) 0.0016(6) 0.0041(6)
    C4 0.0154(7) 0.0179(8) 0.0172(7) 0.0029(6) 0.0000(6) 0.0060(6)
    C5 0.0130(7) 0.0149(8) 0.0167(7) -0.0011(6) -0.0020(6) 0.0021(6)
    C6 0.0112(7) 0.0123(7) 0.0135(7) -0.0005(6) 0.0008(5) 0.0000(6)
    C7 0.0081(6) 0.0149(7) 0.0145(7) 0.0003(6) -0.0001(5) -0.0004(6)
    C8 0.0206(8) 0.0145(8) 0.0209(8) -0.0045(6) 0.0010(6) 0.0058(6)
    C9 0.0106(7) 0.0116(7) 0.0180(7) 0.0001(6) 0.0005(6) 0.0035(6)
    C10 0.0133(7) 0.0161(8) 0.0169(7) -0.0018(6) -0.0003(6) 0.0041(6)
    C11 0.0170(8) 0.0232(8) 0.0192(8) 0.0001(6) 0.0047(6) 0.0046(6)
    C12 0.0131(7) 0.0242(9) 0.0289(9) -0.0026(6) 0.0031(6) 0.0075(7)
    C13 0.0152(8) 0.0235(9) 0.0283(9) -0.0056(7) -0.0031(7) -0.0009(7)
    C14 0.0157(7) 0.0174(8) 0.0205(8) -0.0009(6) 0.0002(6) -0.0009(6)
    C15 0.0086(7) 0.0114(7) 0.0165(7) -0.0001(5) -0.0021(5) 0.0011(6)
    C16 0.0139(7) 0.0163(8) 0.0162(7) 0.0004(6) 0.0008(6) 0.0004(6)
    C17 0.0188(8) 0.0145(8) 0.0226(8) 0.0031(6) -0.0022(6) -0.0060(6)
    C18 0.0166(8) 0.0120(8) 0.0296(9) -0.0001(6) -0.0043(7) 0.0042(7)
    C19 0.0151(7) 0.0198(8) 0.0202(8) -0.0022(6) 0.0002(6) 0.0068(6)
    C20 0.0121(7) 0.0154(8) 0.0169(7) -0.0008(6) 0.0008(6) -0.0007(6)
    N1 0.0071(6) 0.0117(6) 0.0161(6) -0.0022(5) 0.0017(5) -0.0004(5)
    O1 0.0224(6) 0.0119(5) 0.0163(5) -0.0032(4) 0.0049(4) 0.0011(4)
    O2 0.0245(6) 0.0139(6) 0.0189(6) -0.0012(4) 0.0038(5) -0.0031(5)
    O3 0.0079(5) 0.0142(5) 0.0168(5) -0.0033(4) 0.0003(4) 0.0029(4)
    O4 0.0165(5) 0.0135(5) 0.0177(5) -0.0003(4) 0.0030(4) -0.0014(4)
    P1 0.00981(19) 0.01024(19) 0.0131(2) -0.00066(14) 0.00083(14) 0.00053(14)
_geom_special_details
;
All e.s.d.'s (except the e.s.d. in the dihedral angle between two l.s. planes)
are estimated using the full covariance matrix. The cell e.s.d.'s are taken
into account individually in the estimation of e.s.d.'s in distances, angles
and torsion angles; correlations between e.s.d.'s in cell parameters are only
used when they are defined by crystal symmetry. An approximate (isotropic)
treatment of cell e.s.d.'s is used for estimating e.s.d.'s involving l.s.
planes.
;
loop_
    _geom_bond_atom_site_label_1
    _geom_bond_atom_site_label_2
    _geom_bond_site_symmetry_2
    _geom_bond_distance
    _geom_bond_publ_flag
    C1 C2 . 1.531(2) ?
    C1 C5 . 1.546(2) ?
    C1 H1A . 0.99 ?
    C1 H1B . 0.99 ?
    C2 N1 . 1.5057(18) ?
    C2 C3 . 1.515(2) ?
    C2 H2 . 1 ?
    C3 C4 . 1.329(2) ?
    C3 H3 . 0.95 ?
    C4 C5 . 1.515(2) ?
    C4 H4 . 0.95 ?
    C5 C6 . 1.571(2) ?
    C5 H5 . 1 ?
    C6 N1 . 1.4915(18) ?
    C6 C7 . 1.514(2) ?
    C6 H6 . 1 ?
    C7 O2 . 1.2064(18) ?
    C7 O1 . 1.3379(17) ?
    C8 O1 . 1.4505(18) ?
    C8 H8A . 0.98 ?
    C8 H8B . 0.98 ?
    C8 H8C . 0.98 ?
    C9 C14 . 1.395(2) ?
    C9 C10 . 1.400(2) ?
    C9 P1 . 1.7950(15) ?
    C10 C11 . 1.392(2) ?
    C10 H10 . 0.95 ?
    C11 C12 . 1.386(2) ?
    C11 H11 . 0.95 ?
    C12 C13 . 1.384(2) ?
    C12 H12 . 0.95 ?
    C13 C14 . 1.388(2) ?
    C13 H13 . 0.95 ?
    C14 H14 . 0.95 ?
    C15 C20 . 1.393(2) ?
    C15 C16 . 1.397(2) ?
    C15 P1 . 1.7976(15) ?
    C16 C17 . 1.391(2) ?
    C16 H16 . 0.95 ?
    C17 C18 . 1.386(2) ?
    C17 H17 . 0.95 ?
    C18 C19 . 1.387(2) ?
    C18 H18 . 0.95 ?
    C19 C20 . 1.389(2) ?
    C19 H19 . 0.95 ?
    C20 H20 . 0.95 ?
    N1 O3 . 1.4786(15) ?
    O3 P1 . 1.6133(10) ?
    O4 P1 . 1.4737(11) ?
loop_
    _geom_angle_atom_site_label_1
    _geom_angle_atom_site_label_2
    _geom_angle_atom_site_label_3
    _geom_angle_site_symmetry_1
    _geom_angle_site_symmetry_3
    _geom_angle
    _geom_angle_publ_flag
    C2 C1 C5 . . 92.89(11) ?
    C2 C1 H1A . . 113.1 ?
    C5 C1 H1A . . 113.1 ?
    C2 C1 H1B . . 113.1 ?
    C5 C1 H1B . . 113.1 ?
    H1A C1 H1B . . 110.5 ?
    N1 C2 C3 . . 109.04(11) ?
    N1 C2 C1 . . 98.23(11) ?
    C3 C2 C1 . . 100.92(12) ?
    N1 C2 H2 . . 115.5 ?
    C3 C2 H2 . . 115.5 ?
    C1 C2 H2 . . 115.5 ?
    C4 C3 C2 . . 107.14(13) ?
    C4 C3 H3 . . 126.4 ?
    C2 C3 H3 . . 126.4 ?
    C3 C4 C5 . . 107.46(13) ?
    C3 C4 H4 . . 126.3 ?
    C5 C4 H4 . . 126.3 ?
    C4 C5 C1 . . 100.71(12) ?
    C4 C5 C6 . . 104.50(12) ?
    C1 C5 C6 . . 99.25(11) ?
    C4 C5 H5 . . 116.6 ?
    C1 C5 H5 . . 116.6 ?
    C6 C5 H5 . . 116.6 ?
    N1 C6 C7 . . 113.33(11) ?
    N1 C6 C5 . . 102.32(11) ?
    C7 C6 C5 . . 110.74(12) ?
    N1 C6 H6 . . 110.1 ?
    C7 C6 H6 . . 110.1 ?
    C5 C6 H6 . . 110.1 ?
    O2 C7 O1 . . 123.83(14) ?
    O2 C7 C6 . . 121.82(13) ?
    O1 C7 C6 . . 114.29(12) ?
    O1 C8 H8A . . 109.5 ?
    O1 C8 H8B . . 109.5 ?
    H8A C8 H8B . . 109.5 ?
    O1 C8 H8C . . 109.5 ?
    H8A C8 H8C . . 109.5 ?
    H8B C8 H8C . . 109.5 ?
    C14 C9 C10 . . 119.54(13) ?
    C14 C9 P1 . . 117.84(12) ?
    C10 C9 P1 . . 122.54(11) ?
    C11 C10 C9 . . 119.67(14) ?
    C11 C10 H10 . . 120.2 ?
    C9 C10 H10 . . 120.2 ?
    C12 C11 C10 . . 120.30(15) ?
    C12 C11 H11 . . 119.8 ?
    C10 C11 H11 . . 119.8 ?
    C13 C12 C11 . . 120.11(14) ?
    C13 C12 H12 . . 119.9 ?
    C11 C12 H12 . . 119.9 ?
    C12 C13 C14 . . 120.20(15) ?
    C12 C13 H13 . . 119.9 ?
    C14 C13 H13 . . 119.9 ?
    C13 C14 C9 . . 120.14(15) ?
    C13 C14 H14 . . 119.9 ?
    C9 C14 H14 . . 119.9 ?
    C20 C15 C16 . . 119.59(14) ?
    C20 C15 P1 . . 117.59(11) ?
    C16 C15 P1 . . 122.82(11) ?
    C17 C16 C15 . . 119.85(14) ?
    C17 C16 H16 . . 120.1 ?
    C15 C16 H16 . . 120.1 ?
    C18 C17 C16 . . 120.24(15) ?
    C18 C17 H17 . . 119.9 ?
    C16 C17 H17 . . 119.9 ?
    C17 C18 C19 . . 120.02(14) ?
    C17 C18 H18 . . 120 ?
    C19 C18 H18 . . 120 ?
    C18 C19 C20 . . 120.14(15) ?
    C18 C19 H19 . . 119.9 ?
    C20 C19 H19 . . 119.9 ?
    C19 C20 C15 . . 120.11(14) ?
    C19 C20 H20 . . 119.9 ?
    C15 C20 H20 . . 119.9 ?
    O3 N1 C6 . . 106.47(10) ?
    O3 N1 C2 . . 107.69(10) ?
    C6 N1 C2 . . 105.28(11) ?
    C7 O1 C8 . . 115.30(12) ?
    N1 O3 P1 . . 108.68(8) ?
    O4 P1 O3 . . 116.67(6) ?
    O4 P1 C9 . . 113.30(7) ?
    O3 P1 C9 . . 98.94(6) ?
    O4 P1 C15 . . 112.04(7) ?
    O3 P1 C15 . . 106.49(6) ?
    C9 P1 C15 . . 108.35(7) ?
loop_
    _geom_torsion_atom_site_label_1
    _geom_torsion_atom_site_label_2
    _geom_torsion_atom_site_label_3
    _geom_torsion_atom_site_label_4
    _geom_torsion_site_symmetry_1
    _geom_torsion_site_symmetry_2
    _geom_torsion_site_symmetry_3
    _geom_torsion_site_symmetry_4
    _geom_torsion
    _geom_torsion_publ_flag
    C5 C1 C2 N1 . . . . -60.85(12) ?
    C5 C1 C2 C3 . . . . 50.47(12) ?
    N1 C2 C3 C4 . . . . 68.17(15) ?
    C1 C2 C3 C4 . . . . -34.58(15) ?
    C2 C3 C4 C5 . . . . 0.88(16) ?
    C3 C4 C5 C1 . . . . 32.73(15) ?
    C3 C4 C5 C6 . . . . -69.86(15) ?
    C2 C1 C5 C4 . . . . -49.87(12) ?
    C2 C1 C5 C6 . . . . 56.93(12) ?
    C4 C5 C6 N1 . . . . 71.20(13) ?
    C1 C5 C6 N1 . . . . -32.48(13) ?
    C4 C5 C6 C7 . . . . -167.72(12) ?
    C1 C5 C6 C7 . . . . 88.59(13) ?
    N1 C6 C7 O2 . . . . -162.95(13) ?
    C5 C6 C7 O2 . . . . 82.74(17) ?
    N1 C6 C7 O1 . . . . 19.76(17) ?
    C5 C6 C7 O1 . . . . -94.56(14) ?
    C14 C9 C10 C11 . . . . 1.8(2) ?
    P1 C9 C10 C11 . . . . -174.85(12) ?
    C9 C10 C11 C12 . . . . -0.7(2) ?
    C10 C11 C12 C13 . . . . -1.0(2) ?
    C11 C12 C13 C14 . . . . 1.6(3) ?
    C12 C13 C14 C9 . . . . -0.4(2) ?
    C10 C9 C14 C13 . . . . -1.3(2) ?
    P1 C9 C14 C13 . . . . 175.54(12) ?
    C20 C15 C16 C17 . . . . -0.9(2) ?
    P1 C15 C16 C17 . . . . 178.48(11) ?
    C15 C16 C17 C18 . . . . 2.0(2) ?
    C16 C17 C18 C19 . . . . -1.1(2) ?
    C17 C18 C19 C20 . . . . -1.0(2) ?
    C18 C19 C20 C15 . . . . 2.1(2) ?
    C16 C15 C20 C19 . . . . -1.2(2) ?
    P1 C15 C20 C19 . . . . 179.43(11) ?
    C7 C6 N1 O3 . . . . 120.70(12) ?
    C5 C6 N1 O3 . . . . -120.03(11) ?
    C7 C6 N1 C2 . . . . -125.14(12) ?
    C5 C6 N1 C2 . . . . -5.87(13) ?
    C3 C2 N1 O3 . . . . 51.25(14) ?
    C1 C2 N1 O3 . . . . 155.87(10) ?
    C3 C2 N1 C6 . . . . -62.06(14) ?
    C1 C2 N1 C6 . . . . 42.56(13) ?
    O2 C7 O1 C8 . . . . 3.0(2) ?
    C6 C7 O1 C8 . . . . -179.72(12) ?
    C6 N1 O3 P1 . . . . -127.24(9) ?
    C2 N1 O3 P1 . . . . 120.25(10) ?
    N1 O3 P1 O4 . . . . -68.47(10) ?
    N1 O3 P1 C9 . . . . 169.71(9) ?
    N1 O3 P1 C15 . . . . 57.44(9) ?
    C14 C9 P1 O4 . . . . 18.47(14) ?
    C10 C9 P1 O4 . . . . -164.79(12) ?
    C14 C9 P1 O3 . . . . 142.70(12) ?
    C10 C9 P1 O3 . . . . -40.56(14) ?
    C14 C9 P1 C15 . . . . -106.51(13) ?
    C10 C9 P1 C15 . . . . 70.23(14) ?
    C20 C15 P1 O4 . . . . 2.24(13) ?
    C16 C15 P1 O4 . . . . -177.14(11) ?
    C20 C15 P1 O3 . . . . -126.43(11) ?
    C16 C15 P1 O3 . . . . 54.19(13) ?
    C20 C15 P1 C9 . . . . 127.97(11) ?
    C16 C15 P1 C9 . . . . -51.41(14) ?
loop_
    _geom_hbond_atom_site_label_D
    _geom_hbond_atom_site_label_H
    _geom_hbond_atom_site_label_A
    _geom_hbond_site_symmetry_A
    _geom_hbond_distance_DH
    _geom_hbond_distance_HA
    _geom_hbond_distance_DA
    _geom_hbond_angle_DHA
    C12 H12 Cg1 2_655 0.95 2.77 3.566(2) 142
data_New_Global_Publ_Block
_journal_date_recd_electronic     2008-12-02
_journal_date_accepted     2008-12-16
_journal_name_full     'Acta Crystallographica, Section E'
_journal_year     2009
_journal_volume     65
_journal_issue      1
_journal_page_first     o188
_journal_page_last     o188
_journal_paper_category     QO
_journal_coeditor_code     BX2188
_publ_contact_author_name     'Carlos A. D. Sousa'
_publ_contact_author_address
;
Centro de Investiga\,c\\~ao em Qu\'imica, Departamento de Qu\'imica,
Faculdade de Ci\\^encias, Universidade do Porto, Rua do Campo Alegre,
687, 4169-007, Porto, Portugal
;
_publ_contact_author_email     'carlos.sousa@fc.up.pt'
_publ_contact_author_fax     '+351 226082959'
_publ_contact_author_phone     '+351 226082864'
_publ_section_title
;\
Methyl
2-diphenylphosphoryloxy-2-azabicyclo[2.2.1]hept-5-ene-3-<i>exo</i>-\
carboxylate
;
loop_
    _publ_author_name
    _publ_author_footnote
    _publ_author_address
    'Sousa, Carlos A. D.' .
;
Centro de Investiga\,c\~ao em Qu\'imica, Departamento de Qu\'imica,
Faculdade de Ci\^encias, Universidade do Porto, Rua do Campo Alegre,
687,4169-007, Porto, Portugal
;
    'Vale, M. Lu\'isa C.' .
;
Centro de Investiga\,c\~ao em Qu\'imica, Departamento de Qu\'imica,
Faculdade de Ci\^encias, Universidade do Porto, Rua do Campo Alegre,
687,4169-007, Porto, Portugal
;
    'Rodr\'iguez-Borges, Jos\'e E.' .
;
Centro de Investiga\,c\~ao em Qu\'imica, Departamento de Qu\'imica,
Faculdade de Ci\^encias, Universidade do Porto, Rua do Campo Alegre,
687,4169-007, Porto, Portugal
;
    'Garcia-Mera, Xerardo' .
;
Departamento de Qu\'imica Org\'anica, Facultade de Farmacia,
Universidade de Santiago de Compostela, E-15782 Santiago de Compostela, Spain
;
_publ_section_synopsis     .
