# Supplementary material for: Methyl 2-diphenyl­phosphor­yloxy-2-aza­bicyclo­[2.2.1]hept-5-ene-3-exo-carboxyl­ate
Source: Acta Crystallogr Sect E Struct Rep Online. 2008 Dec 20;65(Pt 1):o188. doi: 10.1107/S160053680804292X (PMC2968096; doi:10.1107/S160053680804292X)
Supplement: Supplementary file 2 [file e-65-0o188-Isup2.hkl]

#
# h,k,l, Fc-squared, Fo-squared, sigma(Fo-squared) and status flag
#
data_I
_shelx_title ' gg13ks1n in P2(1)/c'
_shelx_refln_list_code          4
_shelx_F_calc_maximum      260.44
_exptl_crystal_F_000       776.00
_reflns_d_resolution_high  0.7996
 
loop_
 _symmetry_equiv_pos_as_xyz
 'x, y, z'
 '-x, y+1/2, -z+1/2'
 '-x, -y, -z'
 'x, -y-1/2, z-1/2'
 
_cell_length_a    18.4223
_cell_length_b     8.5522
_cell_length_c    11.6022
_cell_angle_alpha  90.000
_cell_angle_beta   97.181
_cell_angle_gamma  90.000
 
_shelx_F_squared_multiplier     1.000
 
loop_
 _refln_index_h
 _refln_index_k
 _refln_index_l
 _refln_F_squared_calc
 _refln_F_squared_meas
 _refln_F_squared_sigma
 _refln_observed_status
   2   0   0    10538.88    10495.29    156.69 o
   3   0   0      564.70      622.92     10.92 o
   4   0   0     1223.54     1213.74     19.91 o
   5   0   0    67828.45    61858.80    905.49 o
   6   0   0     1517.49     1540.61     26.33 o
   7   0   0    20731.47    21083.05    278.71 o
   8   0   0     4670.19     5078.43     70.64 o
   9   0   0     3171.75     3512.13     50.73 o
  10   0   0     3263.87     3246.91     47.52 o
  11   0   0      116.32      163.76      6.42 o
  12   0   0     4486.72     4604.49     86.05 o
  13   0   0      120.57      136.79      8.99 o
  14   0   0      685.36      698.06     25.05 o
  15   0   0      913.38      841.91     28.90 o
  16   0   0      280.60      283.85     16.05 o
  17   0   0      532.48      507.33     22.48 o
  18   0   0      453.73      452.10     21.19 o
  19   0   0      286.95      275.50     17.34 o
  20   0   0       73.13       82.20     17.98 o
  21   0   0      410.02      375.04     33.39 o
  22   0   0        5.29        4.50     12.84 o
   1   1   0    12227.28    11546.55    171.46 o
   2   1   0      197.60      199.08      4.50 o
   3   1   0     1199.47     1201.53     14.77 o
   4   1   0      150.55      152.84      2.57 o
   5   1   0     7590.94     7637.55     80.92 o
   6   1   0     1992.20     2040.88     23.76 o
   7   1   0      481.54      558.06      8.35 o
   8   1   0     1097.37     1061.54     14.13 o
   9   1   0       35.39       59.08      3.21 o
  10   1   0     4173.32     4247.43     48.16 o
  11   1   0        2.31        3.21      1.93 o
  12   1   0      117.16      117.52      4.50 o
  13   1   0       17.81       12.84      2.57 o
  14   1   0     1031.84     1017.23     19.27 o
  15   1   0      639.29      651.18     14.13 o
  16   1   0      598.46      575.40     16.05 o
  17   1   0     1683.46     1706.29     34.68 o
  18   1   0      222.80      233.76     10.92 o
  19   1   0        4.05        1.93      5.14 o
  20   1   0      438.24      406.51     18.62 o
  21   1   0        6.71        1.93      7.71 o
  22   1   0      694.40      702.55     33.39 o
   0   2   0    23768.24    22215.87    328.80 o
   1   2   0      948.04      935.67     12.84 o
   2   2   0     2904.71     2770.40     43.67 o
   3   2   0     4041.33     3907.07     60.37 o
   4   2   0      144.45      122.02      3.21 o
   5   2   0       23.44       19.91      1.28 o
   6   2   0     1052.23     1137.32     15.41 o
   7   2   0       88.68       71.28      2.57 o
   8   2   0      554.68      561.27      8.35 o
   9   2   0     1601.52     1600.33     19.91 o
  10   2   0       10.26        8.99      1.93 o
  11   2   0      689.91      683.29     12.20 o
  12   2   0      522.21      490.63     10.28 o
  13   2   0     1624.78     1665.84     23.76 o
  14   2   0       16.65       14.77      2.57 o
  15   2   0     1007.21      954.29     17.98 o
  16   2   0     1270.38     1233.64     23.12 o
  17   2   0      379.62      382.74     14.13 o
  18   2   0      129.66      122.66     10.28 o
  19   2   0      226.70      222.20     14.13 o
  20   2   0       97.58       81.56     10.28 o
  21   2   0      507.32      534.94     22.48 o
  22   2   0      161.37      189.45     14.77 o
   1   3   0     1644.35     1428.23     16.70 o
   2   3   0        0.80        0.00      0.64 o
   3   3   0      310.34      271.00      7.71 o
   4   3   0        4.92        1.28      1.93 o
   5   3   0       77.33       78.35      4.50 o
   6   3   0      112.39      163.12      3.85 o
   7   3   0      151.85      163.12      3.85 o
   8   3   0      635.64      632.56     12.20 o
   9   3   0      769.39      773.84     16.05 o
  10   3   0      345.38      386.60     10.28 o
  11   3   0      283.30      225.41      8.35 o
  12   3   0      596.46      574.12     14.77 o
  13   3   0      399.13      390.45      9.63 o
  14   3   0       92.28       90.55      3.85 o
  15   3   0       23.66       25.05      4.50 o
  16   3   0       38.54       37.89      5.78 o
  17   3   0      158.62      152.84      9.63 o
  18   3   0      703.01      676.87     20.55 o
  19   3   0       35.32       52.02      8.99 o
  20   3   0      779.33      864.39     28.90 o
  21   3   0       70.61       61.01      9.63 o
   0   4   0     1432.23     1341.53     22.48 o
   1   4   0      117.58      126.51      2.57 o
   2   4   0     3086.69     3048.47     39.17 o
   3   4   0     4364.45     4509.45     57.15 o
   4   4   0     1496.45     1532.90     27.61 o
   5   4   0      270.40      247.88      8.35 o
   6   4   0       48.58       62.29      5.14 o
   7   4   0      365.61      344.21      8.99 o
   8   4   0     1387.32     1497.58     26.33 o
   9   4   0     1051.15     1132.18     21.19 o
  10   4   0      621.15      532.37     13.49 o
  11   4   0        0.22        4.50      2.57 o
  12   4   0     1035.14     1020.44     21.83 o
  13   4   0      531.07      538.80     14.77 o
  14   4   0        1.04        1.93      3.85 o
  15   4   0      869.90      800.17     21.19 o
  16   4   0      360.90      366.69     14.13 o
  17   4   0     1003.17      962.00     25.05 o
  18   4   0      173.24      180.45     10.92 o
  19   4   0      738.32      793.74     23.76 o
  20   4   0       81.47       91.19     10.92 o
  21   4   0       90.25      102.11     12.20 o
   1   5   0       22.91       15.41      1.93 o
   2   5   0      704.77      716.68     12.20 o
   3   5   0     1844.64     1873.26     26.33 o
   4   5   0       40.46       48.81      2.57 o
   5   5   0      340.51      373.75      9.63 o
   6   5   0       40.51       61.01      6.42 o
   7   5   0      517.06      506.69     20.55 o
   8   5   0     3041.16     2889.85     72.57 o
   9   5   0       13.13       14.77      1.93 o
  10   5   0      364.79      380.82      9.63 o
  11   5   0       77.99       78.99      4.50 o
  12   5   0      110.62       94.40      5.14 o
  13   5   0      634.24      646.68     19.91 o
  14   5   0       14.24       14.77      5.14 o
  15   5   0     1079.99     1085.94     26.33 o
  16   5   0      477.62      475.86     16.05 o
  17   5   0      317.43      297.98     13.49 o
  18   5   0      616.94      640.26     20.55 o
  19   5   0       56.00       45.60      7.71 o
  20   5   0     1445.25     1575.29     56.51 o
   0   6   0     1243.70     1206.67     25.05 o
   1   6   0       44.75       37.25      3.21 o
   2   6   0       21.95       14.13      2.57 o
   3   6   0       13.10        7.06      1.93 o
   4   6   0        6.34       10.92      2.57 o
   5   6   0      463.30      449.53      9.63 o
   6   6   0      401.46      396.23     11.56 o
   7   6   0      873.96      777.05     27.61 o
   8   6   0      207.95      193.30     13.49 o
   9   6   0       57.07       64.86      9.63 o
  10   6   0     1122.55     1102.00     37.25 o
  11   6   0     1514.90     1443.64     46.24 o
  12   6   0      463.81      457.88     14.77 o
  13   6   0       94.48       94.40      7.06 o
  14   6   0      124.48      131.65      8.99 o
  15   6   0     1377.75     1337.04     38.53 o
  16   6   0        7.61       10.28      6.42 o
  17   6   0     1122.08     1152.09     36.60 o
  18   6   0        8.33        1.28      7.06 o
   1   7   0      405.65      394.30      8.35 o
   2   7   0        3.43        0.64      1.93 o
   3   7   0      421.86      416.78     10.28 o
   4   7   0       11.48        7.71      2.57 o
   5   7   0      114.71      111.74      5.14 o
   6   7   0      278.05      272.29      7.71 o
   7   7   0      225.22      175.32     12.84 o
   8   7   0     3076.00     2885.99     75.14 o
   9   7   0        3.23        7.71      6.42 o
  10   7   0      414.81      409.72     21.83 o
  11   7   0       39.71       34.04      8.99 o
  12   7   0       34.21       37.89      8.99 o
  13   7   0      689.07      635.12     29.54 o
  14   7   0       34.76       28.26      9.63 o
  15   7   0      220.22      224.12     16.05 o
  16   7   0       12.64       14.77      7.06 o
  17   7   0       43.04       27.61      8.99 o
   0   8   0       57.46       50.09      9.63 o
   1   8   0        2.56        2.57      4.50 o
   2   8   0      439.53      436.69     17.34 o
   3   8   0      469.38      475.86     17.98 o
   4   8   0      709.03      660.17     22.48 o
   5   8   0        1.32        5.14      3.21 o
   6   8   0       10.23       14.13      3.85 o
   7   8   0      679.73      640.90     26.33 o
   8   8   0      269.01      265.87     17.34 o
   9   8   0      783.26      768.70     30.83 o
  10   8   0       14.38       26.33      8.35 o
  11   8   0      146.91      153.48     15.41 o
  12   8   0       71.75       70.00     12.20 o
  13   8   0      211.63      225.41     19.27 o
  14   8   0      175.38      180.45     14.77 o
  15   8   0       93.80       84.13     12.20 o
   1   9   0      112.48      125.23     10.28 o
   2   9   0        0.01       -0.64      5.14 o
   3   9   0      256.27      230.55     13.49 o
   4   9   0      497.06      504.76     19.91 o
   5   9   0       14.68       19.27     10.92 o
   6   9   0      364.10      366.69     28.90 o
   7   9   0       41.15       24.40     11.56 o
   8   9   0      358.49      395.59     31.47 o
   9   9   0       11.23        8.35     10.28 o
  10   9   0        7.90       26.97     12.20 o
  11   9   0      338.57      334.58     32.11 o
  12   9   0      128.87      127.15     16.05 o
   0  10   0      944.41      987.69     46.24 o
   1  10   0      210.60      190.73     12.84 o
   2  10   0      319.25      294.76     16.05 o
   3  10   0      164.56      135.50     17.98 o
   4  10   0        2.29        8.35     10.92 o
   5  10   0     1717.34     1752.53     75.78 o
   6  10   0        5.82        5.78     10.28 o
   7  10   0      809.14      775.76     46.88 o
   8  10   0       16.21       19.91     12.84 o
 -22   1   1       12.16       17.98      8.99 o
 -21   1   1        0.18        9.63      6.42 o
 -20   1   1        0.02        8.35      5.78 o
 -19   1   1       73.12       73.21      8.99 o
 -18   1   1      247.53      242.11     10.28 o
 -17   1   1       74.61       71.28      5.78 o
 -16   1   1      200.21      189.45      8.35 o
 -15   1   1       85.29       98.25      5.78 o
 -14   1   1      325.07      359.63     10.92 o
 -13   1   1       41.28       35.32      3.85 o
 -12   1   1       65.51       61.65      3.21 o
 -11   1   1      162.43      174.68      5.14 o
 -10   1   1      320.56      361.55      6.42 o
  -9   1   1       53.00       71.28      2.57 o
  -8   1   1       20.47       13.49      1.93 o
  -7   1   1     1972.35     2099.96     24.40 o
  -6   1   1      466.16      539.44      7.71 o
  -5   1   1      155.74      178.53      3.85 o
  -4   1   1        6.90       12.20      1.28 o
  -3   1   1     1329.64     1262.54     14.77 o
  -2   1   1      336.69      324.31      4.50 o
  -1   1   1     7510.05     6908.02     73.21 o
   0   1   1        4.77        3.21      0.64 o
   1   1   1       88.82       84.77      1.93 o
   2   1   1     1960.92     1916.29     19.91 o
   3   1   1      100.11      106.60      2.57 o
   4   1   1     8796.80     8761.38     87.34 o
   5   1   1     2034.48     1974.73     21.19 o
   6   1   1     7950.88     8153.87     82.20 o
   7   1   1      175.85      166.97      3.85 o
   8   1   1      326.64      388.52      6.42 o
   9   1   1        3.42        5.78      1.28 o
  10   1   1     1194.52     1222.08     17.34 o
  11   1   1     2906.00     3027.28     38.53 o
  12   1   1       30.33       28.90      3.21 o
  13   1   1      498.24      516.96     12.84 o
  14   1   1      306.93      293.48      9.63 o
  15   1   1      408.55      378.89     12.84 o
  16   1   1       76.53       68.07      7.06 o
  17   1   1       66.50       67.43      6.42 o
  18   1   1      795.58      755.86     20.55 o
  19   1   1       22.53       27.61      7.06 o
  20   1   1        0.23        0.64      5.78 o
  21   1   1        0.02        0.00      7.71 o
  22   1   1      161.54      171.46     18.62 o
 -22   2   1        7.47       10.28      7.06 o
 -21   2   1        7.90        1.93      6.42 o
 -20   2   1      343.35      314.03     16.70 o
 -19   2   1      370.99      346.78     14.77 o
 -18   2   1       23.87       24.40      5.78 o
 -17   2   1        0.00        1.93      3.85 o
 -16   2   1      810.87      827.78     17.98 o
 -15   2   1      855.55      890.07     18.62 o
 -14   2   1       58.92       60.37      3.85 o
 -13   2   1      661.18      711.54     13.49 o
 -12   2   1        9.55        7.71      1.93 o
 -11   2   1     2137.28     2404.35     33.39 o
 -10   2   1      666.93      708.33     11.56 o
  -9   2   1       80.65       78.99      3.21 o
  -8   2   1     7126.37     7591.95     83.48 o
  -7   2   1     2413.42     2419.77     30.18 o
  -6   2   1      207.82      193.30      4.50 o
  -5   2   1       18.57       21.19      1.93 o
  -4   2   1       84.66       98.25      2.57 o
  -3   2   1     4950.99     4917.24     61.65 o
  -2   2   1     1034.01     1062.18     14.77 o
  -1   2   1     5731.07     5596.03     59.72 o
   0   2   1    19570.65    18755.11    195.87 o
   1   2   1      556.58      554.21      7.06 o
   2   2   1     2136.00     2070.42     25.05 o
   3   2   1     2025.98     2126.29     27.61 o
   4   2   1       26.22       23.76      1.93 o
   5   2   1     6174.72     6241.43     71.93 o
   6   2   1     3651.32     3888.45     46.24 o
   7   2   1      830.39      978.05     12.20 o
   8   2   1       13.60       17.34      1.28 o
   9   2   1      155.07      203.57      4.50 o
  10   2   1     3727.18     3920.56     47.52 o
  11   2   1      780.00      798.24     12.84 o
  12   2   1       77.04       70.00      3.85 o
  13   2   1      578.14      588.89     11.56 o
  14   2   1       58.44       41.74      4.50 o
  15   2   1      852.55      839.98     17.98 o
  16   2   1       39.15       61.65      5.14 o
  17   2   1        6.08       -0.64      4.50 o
  18   2   1      489.96      506.69     19.91 o
  19   2   1        0.41       -0.64      5.14 o
  20   2   1      238.01      224.12     14.77 o
  21   2   1       25.02       26.33      7.71 o
  22   2   1      145.09      134.22     16.70 o
 -22   3   1      269.40      250.45     16.70 o
 -21   3   1        5.97        5.14      5.78 o
 -20   3   1       43.08       46.88      7.71 o
 -19   3   1       77.04       57.15      7.71 o
 -18   3   1      313.31      297.33     13.49 o
 -17   3   1       22.83       32.75      6.42 o
 -16   3   1       67.49       38.53      6.42 o
 -15   3   1      370.39      345.50      9.63 o
 -14   3   1      752.46      769.98     13.49 o
 -13   3   1      287.17      289.63     10.92 o
 -12   3   1       21.04       14.77      3.21 o
 -11   3   1      759.01      749.43     16.70 o
 -10   3   1      111.83      130.36      5.78 o
  -9   3   1     1313.58     1416.67     25.69 o
  -8   3   1      728.67      768.06     13.49 o
  -7   3   1     3520.31     3771.57     49.45 o
  -6   3   1     1230.69     1250.34     18.62 o
  -5   3   1      830.65      859.25     14.77 o
  -4   3   1     1192.58     1198.97     22.48 o
  -3   3   1      294.99      274.86      5.14 o
  -2   3   1      193.12      217.06      4.50 o
  -1   3   1      589.29      629.34      8.99 o
   0   3   1        1.76        4.50      1.28 o
   1   3   1    10572.09    10555.65    118.80 o
   2   3   1     3758.22     3826.16     48.16 o
   3   3   1      709.26      725.03     10.92 o
   4   3   1       30.23       46.88      1.93 o
   5   3   1      364.89      374.40      7.06 o
   6   3   1        0.85        1.93      1.28 o
   7   3   1       25.61       21.83      1.93 o
   8   3   1       79.30       57.80      3.21 o
   9   3   1      551.23      609.44     12.20 o
  10   3   1     1236.10     1287.59     22.48 o
  11   3   1       32.27       28.90      2.57 o
  12   3   1       74.00       65.50      3.21 o
  13   3   1      943.80      960.07     16.70 o
  14   3   1      936.51      886.86     16.70 o
  15   3   1      218.89      206.14     10.28 o
  16   3   1       21.93       21.19      5.78 o
  17   3   1      107.11      103.39      9.63 o
  18   3   1       59.32       68.07      8.99 o
  19   3   1        0.87        6.42      5.78 o
  20   3   1      148.56      151.56     13.49 o
  21   3   1      291.82      282.56     17.34 o
 -21   4   1      175.79      190.09     12.84 o
 -20   4   1      102.36       91.19      9.63 o
 -19   4   1      150.89      147.70     10.28 o
 -18   4   1      143.42      129.72      9.63 o
 -17   4   1      127.08      109.81      9.63 o
 -16   4   1      125.63      128.44      9.63 o
 -15   4   1        2.83       -0.64      3.85 o
 -14   4   1      294.48      298.62     13.49 o
 -13   4   1       45.32       34.04      4.50 o
 -12   4   1       59.65       45.60      4.50 o
 -11   4   1      527.38      551.64     13.49 o
 -10   4   1       78.08       69.36      4.50 o
  -9   4   1      652.13      631.91     13.49 o
  -8   4   1      489.59      486.78     10.92 o
  -7   4   1       23.45       12.84      1.93 o
  -6   4   1     1843.71     1905.37     34.68 o
  -5   4   1        2.84       -0.64      2.57 o
  -4   4   1     3847.71     4055.42     52.02 o
  -3   4   1     1581.18     1682.53     23.12 o
  -2   4   1      942.57      966.49     14.77 o
  -1   4   1       30.63       34.04      1.93 o
   0   4   1       68.42       84.77      2.57 o
   1   4   1      372.81      406.51      6.42 o
   2   4   1     5332.42     5545.94     69.36 o
   3   4   1     4383.48     4708.53     59.72 o
   4   4   1       40.90       57.80      2.57 o
   5   4   1      126.76      117.52      3.85 o
   6   4   1      482.29      483.57      8.99 o
   7   4   1       11.46        9.63      1.93 o
   8   4   1      356.61      360.27      8.99 o
   9   4   1       23.87       28.90      3.21 o
  10   4   1       15.17       13.49      2.57 o
  11   4   1     1429.77     1402.54     25.05 o
  12   4   1     1608.01     1604.19     28.26 o
  13   4   1      827.08      857.96     17.98 o
  14   4   1      336.73      332.01     12.84 o
  15   4   1        6.27       15.41      4.50 o
  16   4   1      317.51      288.34     12.84 o
  17   4   1        0.05        3.85      5.14 o
  18   4   1        0.19       -5.14      5.14 o
  19   4   1      613.38      587.60     23.12 o
  20   4   1      265.00      265.87     16.05 o
 -20   5   1      277.91      283.85     18.62 o
 -19   5   1        5.45        2.57      5.14 o
 -18   5   1      400.56      379.53     15.41 o
 -17   5   1        1.24        0.00      5.14 o
 -16   5   1      249.62      201.01     12.20 o
 -15   5   1       26.10       26.33      5.78 o
 -14   5   1        0.09       -1.93      3.85 o
 -13   5   1      123.01      105.96      7.71 o
 -12   5   1      657.21      691.64     16.05 o
 -11   5   1      611.94      583.75     13.49 o
 -10   5   1      227.59      222.84      7.06 o
  -9   5   1      572.76      577.33     12.20 o
  -8   5   1       99.23       84.13      8.99 o
  -7   5   1       14.54        5.78      4.50 o
  -6   5   1      222.89      192.66      9.63 o
  -5   5   1      288.30      283.21      6.42 o
  -4   5   1      123.99      105.96      3.85 o
  -3   5   1       32.65       35.32      2.57 o
  -2   5   1      312.25      367.33      7.71 o
  -1   5   1        3.40        3.21      1.28 o
   0   5   1      476.04      521.46      7.71 o
   1   5   1      691.70      674.94      8.99 o
   2   5   1      112.05      102.75      3.85 o
   3   5   1       71.85       69.36      3.21 o
   4   5   1        5.46        3.85      1.93 o
   5   5   1       86.79       96.33      3.85 o
   6   5   1      312.55      357.06      8.35 o
   7   5   1      674.42      671.09     13.49 o
   8   5   1      557.21      556.78     12.20 o
   9   5   1      197.62      211.92      7.06 o
  10   5   1        8.17        7.71      2.57 o
  11   5   1      402.26      360.27      9.63 o
  12   5   1       18.15       29.54      4.50 o
  13   5   1      536.94      546.50     16.05 o
  14   5   1      127.17      134.86      8.35 o
  15   5   1       33.93       22.48      5.14 o
  16   5   1       30.34       32.75      5.78 o
  17   5   1       37.75       47.52      8.35 o
  18   5   1      394.81      420.63     18.62 o
  19   5   1       12.84       11.56      6.42 o
 -19   6   1       22.18       23.12      8.99 o
 -18   6   1       39.39       25.69      8.99 o
 -17   6   1       15.02       10.92      8.99 o
 -16   6   1       92.84       96.33     14.13 o
 -15   6   1        2.51        0.64      7.06 o
 -14   6   1       13.94        6.42      4.50 o
 -13   6   1      352.08      344.86     12.84 o
 -12   6   1        7.82        5.78      3.21 o
 -11   6   1      962.44      940.81     34.68 o
 -10   6   1        5.34        1.28      5.78 o
  -9   6   1        5.23        0.00      4.50 o
  -8   6   1       39.58       38.53      7.71 o
  -7   6   1       13.32       14.13      5.78 o
  -6   6   1      190.97      181.74      7.06 o
  -5   6   1      313.53      341.00      7.06 o
  -4   6   1        4.12        8.99      1.93 o
  -3   6   1      218.70      228.62      6.42 o
  -2   6   1        0.28       -1.28      1.93 o
  -1   6   1     1040.04     1014.02     16.05 o
   0   6   1      806.63      839.34     12.20 o
   1   6   1      489.43      446.32      8.99 o
   2   6   1      271.43      324.95      7.71 o
   3   6   1       13.51       26.33      3.21 o
   4   6   1       86.80       82.20      4.50 o
   5   6   1      177.28      174.03      5.78 o
   6   6   1      250.86      242.75      7.06 o
   7   6   1      343.97      335.22      8.35 o
   8   6   1      201.55      196.51      6.42 o
   9   6   1      807.78      793.10     16.05 o
  10   6   1      550.95      551.00     12.84 o
  11   6   1        4.68        2.57      3.21 o
  12   6   1      610.34      620.35     16.70 o
  13   6   1       95.33       90.55      7.06 o
  14   6   1      124.70      117.52      7.71 o
  15   6   1       45.57       28.90      7.71 o
  16   6   1      238.54      241.46     16.70 o
  17   6   1       16.42       19.91      8.35 o
  18   6   1        0.25       -3.21      8.99 o
 -17   7   1        3.51        6.42      9.63 o
 -16   7   1       19.78       20.55     10.28 o
 -15   7   1      823.72      779.62     34.68 o
 -14   7   1        0.01        3.85      7.06 o
 -13   7   1       20.46       28.90      8.99 o
 -12   7   1       45.34       50.73     10.28 o
 -11   7   1      191.13      192.66     16.05 o
 -10   7   1      492.32      506.69     24.40 o
  -9   7   1        0.02       -1.93      5.78 o
  -8   7   1      520.91      568.34     24.40 o
  -7   7   1       78.16       75.78      9.63 o
  -6   7   1       96.33       82.20      4.50 o
  -5   7   1     1679.24     1618.31     25.69 o
  -4   7   1        6.12        7.06      2.57 o
  -3   7   1      361.89      351.28      8.99 o
  -2   7   1      636.61      676.22     12.84 o
  -1   7   1      177.16      162.47      5.14 o
   0   7   1        0.66        0.00      1.28 o
   1   7   1       36.12       49.45      3.21 o
   2   7   1      507.16      515.68     11.56 o
   3   7   1      181.59      199.72      7.06 o
   4   7   1      124.84      108.53      5.14 o
   5   7   1      108.31       98.90      5.14 o
   6   7   1      334.77      301.83      8.35 o
   7   7   1        0.31        1.93      2.57 o
   8   7   1       30.63       26.97      3.85 o
   9   7   1       15.08       14.77      7.06 o
  10   7   1       70.55       87.98     11.56 o
  11   7   1      157.03      161.19     12.20 o
  12   7   1        4.99        2.57      5.78 o
  13   7   1      247.34      247.24     15.41 o
  14   7   1       14.72       22.48      7.06 o
  15   7   1      228.80      239.54     16.70 o
  16   7   1       58.28       44.31      9.63 o
  17   7   1       33.66        1.93     14.13 o
 -15   8   1       30.06       33.39     11.56 o
 -14   8   1       64.40       55.87     12.20 o
 -13   8   1        0.22       -3.21      8.35 o
 -12   8   1       56.06       70.00     12.84 o
 -11   8   1      253.26      242.11     18.62 o
 -10   8   1      651.49      673.66     29.54 o
  -9   8   1      265.56      257.52     17.34 o
  -8   8   1       50.94       54.59      9.63 o
  -7   8   1      166.17      179.17     14.13 o
  -6   8   1      539.53      520.81     15.41 o
  -5   8   1      869.61      856.68     21.83 o
  -4   8   1       38.99       34.68      4.50 o
  -3   8   1      815.90      792.46     19.91 o
  -2   8   1      638.47      563.20     20.55 o
  -1   8   1       63.26       63.58      7.06 o
   0   8   1      279.89      332.65     15.41 o
   1   8   1       52.34       50.73      7.06 o
   2   8   1      519.03      515.68     19.27 o
   3   8   1      353.64      326.87     14.77 o
   4   8   1      120.42      124.58      8.99 o
   5   8   1      156.54      122.66      7.71 o
   6   8   1        0.00       -3.21      3.21 o
   7   8   1       65.01       56.51      9.63 o
   8   8   1        4.84       -1.93      5.78 o
   9   8   1        9.55        8.35      5.78 o
  10   8   1      156.52      178.53     12.84 o
  11   8   1       91.84       86.70     10.28 o
  12   8   1        0.15        3.21      5.78 o
  13   8   1        0.51        3.21      6.42 o
  14   8   1        0.61        0.64      7.06 o
 -12   9   1       12.17        9.63     10.92 o
 -11   9   1        8.16       14.13     12.84 o
 -10   9   1       32.46       37.89     13.49 o
  -9   9   1      660.22      587.60     40.46 o
  -8   9   1      699.23      682.00     43.03 o
  -7   9   1       22.50        9.63     10.28 o
  -6   9   1      365.33      395.59     30.18 o
  -5   9   1      200.14      196.51     21.19 o
  -4   9   1      499.13      490.63     19.27 o
  -3   9   1      129.60      138.71      8.35 o
  -2   9   1      282.94      271.00     11.56 o
  -1   9   1      117.41      150.91      8.99 o
   0   9   1        0.28       -0.64      3.85 o
   1   9   1      440.22      439.26     16.05 o
   2   9   1       60.59       58.44      7.71 o
   3   9   1      325.33      319.81     16.05 o
   4   9   1       65.55       75.78      7.06 o
   5   9   1       30.57       30.83      8.35 o
   6   9   1       94.48       89.26     11.56 o
   7   9   1        0.85       -2.57      6.42 o
   8   9   1       68.68       64.22     11.56 o
   9   9   1      204.59      217.70     18.62 o
  10   9   1      152.54      152.84     16.05 o
  11   9   1      697.43      778.33     35.32 o
  12   9   1       10.83       -1.28      8.35 o
  -8  10   1       90.97       51.38     16.05 o
  -7  10   1       50.41       44.95     16.05 o
  -6  10   1      606.16      593.38     39.82 o
  -5  10   1      562.52      659.53     41.74 o
  -4  10   1       13.93        8.35     10.28 o
  -3  10   1      682.44      741.09     41.74 o
  -2  10   1       49.29       58.44      8.99 o
  -1  10   1       21.38       13.49      5.14 o
   0  10   1        0.08       -2.57      5.14 o
   1  10   1       60.43       62.93      7.71 o
   2  10   1      838.73      847.69     24.40 o
   3  10   1        0.25       -5.14      6.42 o
   4  10   1      390.45      398.80     21.83 o
   5  10   1       60.63       59.72     11.56 o
   6  10   1       28.18       30.18      9.63 o
   7  10   1        7.57       -2.57      8.35 o
 -23   0   2        7.59       -3.85     12.20 o
 -22   0   2      541.97      484.21     38.53 o
 -21   0   2       67.45       87.34     19.27 o
 -20   0   2       42.69       30.18     13.49 o
 -19   0   2      116.46       96.97     11.56 o
 -18   0   2       15.54       23.12      5.78 o
 -17   0   2     1139.65     1119.98     29.54 o
 -16   0   2      255.64      280.64     12.84 o
 -15   0   2       96.07       90.55      9.63 o
 -14   0   2      106.31      111.74      9.63 o
 -13   0   2      633.43      748.15     21.19 o
 -12   0   2     1027.20     1107.78     26.97 o
 -11   0   2       52.91       50.09      4.50 o
 -10   0   2      277.49      278.71      8.99 o
  -9   0   2     6529.52     7071.14    108.53 o
  -8   0   2       98.41       64.86      3.85 o
  -7   0   2      909.37      948.51     17.98 o
  -6   0   2      718.56      746.87     14.77 o
  -5   0   2      232.87      285.13      7.06 o
  -4   0   2    16093.23    15786.92    233.11 o
  -3   0   2        4.59        3.21      1.28 o
  -2   0   2    28235.61    25458.92    374.40 o
  -1   0   2    32449.66    27707.22    407.15 o
   0   0   2     5357.90     4845.31     73.21 o
   1   0   2     5714.39     5674.38     85.41 o
   2   0   2       88.35      100.82      3.85 o
   3   0   2    39611.45    35075.69    514.39 o
   4   0   2      616.57      579.90     11.56 o
   5   0   2    26611.46    25669.56    377.61 o
   6   0   2     1644.98     1893.81     32.11 o
   7   0   2     1715.69     1836.02     28.26 o
   8   0   2     5015.64     5064.30     71.28 o
   9   0   2       74.20      102.75      5.78 o
  10   0   2    23498.15    24053.81    357.06 o
  11   0   2      527.20      515.68     16.05 o
  12   0   2     4463.31     4764.40     89.91 o
  13   0   2        1.79       -1.28      3.85 o
  14   0   2     3076.80     3011.22     75.14 o
  15   0   2    11755.88    11653.79    254.95 o
  16   0   2      375.09      307.61     17.34 o
  17   0   2      683.28      646.68     26.33 o
  18   0   2      800.70      737.87     29.54 o
  19   0   2      202.62      199.08     16.05 o
  20   0   2      135.80       95.04     19.27 o
  21   0   2      211.83      222.84     26.97 o
  22   0   2      355.32      328.16     33.39 o
 -22   1   2      139.04      123.30     15.41 o
 -21   1   2       34.45       33.39      7.71 o
 -20   1   2      578.40      621.00     19.91 o
 -19   1   2        5.39        5.78      4.50 o
 -18   1   2      865.77      853.47     19.91 o
 -17   1   2      149.16      113.67      7.71 o
 -16   1   2      664.17      626.13     15.41 o
 -15   1   2      151.63      165.68      6.42 o
 -14   1   2      221.53      233.76      7.71 o
 -13   1   2      496.36      477.79     12.20 o
 -12   1   2       37.03       46.24      3.85 o
 -11   1   2        6.28       10.28      1.93 o
 -10   1   2     1676.20     1750.61     22.48 o
  -9   1   2      443.14      484.21      8.35 o
  -8   1   2     8362.62     8697.80     93.12 o
  -7   1   2      465.66      520.17      8.35 o
  -6   1   2       33.61       20.55      1.93 o
  -5   1   2     2052.25     2001.06     23.12 o
  -4   1   2      177.57      127.80      3.21 o
  -3   1   2    10153.54     9654.66    101.47 o
  -2   1   2     3710.67     3384.98     36.60 o
  -1   1   2      166.09      150.91      3.21 o
   0   1   2     8171.58     7634.98     80.27 o
   1   1   2     1725.88     1649.78     18.62 o
   2   1   2     2795.72     2628.48     28.90 o
   3   1   2     4168.17     3924.41     42.38 o
   4   1   2     2048.99     2071.06     22.48 o
   5   1   2     1723.45     2006.84     22.48 o
   6   1   2     1531.97     1498.23     18.62 o
   7   1   2       77.66       79.63      3.21 o
   8   1   2     2267.92     2216.19     26.97 o
   9   1   2     1146.83     1253.55     16.05 o
  10   1   2      146.96      129.08      4.50 o
  11   1   2      437.57      450.17     10.28 o
  12   1   2      671.62      679.44     14.77 o
  13   1   2     4758.42     4675.13     70.00 o
  14   1   2       54.38       50.73      5.14 o
  15   1   2     4104.13     4060.56     69.36 o
  16   1   2        4.59        7.71      3.85 o
  17   1   2      216.73      203.57     10.28 o
  18   1   2       12.31        8.35      5.78 o
  19   1   2      457.83      425.13     19.27 o
  20   1   2     1306.53     1344.10     37.89 o
  21   1   2      157.54      148.35     16.70 o
  22   1   2      703.51      700.63     34.04 o
 -22   2   2      329.00      358.98     16.70 o
 -21   2   2      228.61      274.21     14.13 o
 -20   2   2       23.54       29.54      6.42 o
 -19   2   2      182.41      199.08     11.56 o
 -18   2   2      266.66      287.06     14.77 o
 -17   2   2     1909.40     1748.68     42.38 o
 -16   2   2        9.08        3.21      3.21 o
 -15   2   2      200.49      202.29      7.71 o
 -14   2   2        0.19       -1.93      1.93 o
 -13   2   2      323.56      330.73      8.35 o
 -12   2   2      480.28      479.07     10.28 o
 -11   2   2      956.42     1018.51     14.77 o
 -10   2   2     1193.02     1222.08     16.05 o
  -9   2   2      976.37      988.97     13.49 o
  -8   2   2      308.24      343.57      6.42 o
  -7   2   2     1959.45     2004.91     23.76 o
  -6   2   2     2268.85     2341.42     28.90 o
  -5   2   2     3997.84     3828.09     44.95 o
  -4   2   2      409.18      373.11      6.42 o
  -3   2   2      896.01      851.54     10.92 o
  -2   2   2     4774.21     4504.95     48.81 o
  -1   2   2      629.82      639.62      8.35 o
   0   2   2      357.08      287.70      4.50 o
   1   2   2     2840.23     2789.67     28.90 o
   2   2   2     9453.22     9088.89     95.69 o
   3   2   2     1607.94     1584.28     18.62 o
   4   2   2     2040.15     2120.51     24.40 o
   5   2   2       93.97       57.15      2.57 o
   6   2   2     1750.97     2017.76     25.69 o
   7   2   2     2520.99     2552.70     29.54 o
   8   2   2       48.04       66.15      3.21 o
   9   2   2      211.16      215.78      5.78 o
  10   2   2      218.03      186.88      5.14 o
  11   2   2      109.64       88.62      3.85 o
  12   2   2     1796.39     1800.05     26.97 o
  13   2   2      303.37      305.04      9.63 o
  14   2   2      828.05      839.34     17.98 o
  15   2   2      497.17      492.56     13.49 o
  16   2   2      614.71      634.48     17.98 o
  17   2   2       11.27       14.77      5.78 o
  18   2   2       41.44       35.96      7.71 o
  19   2   2        1.84        0.00      5.78 o
  20   2   2        9.63       14.13      7.06 o
  21   2   2      225.69      238.25     16.05 o
 -22   3   2      135.01      138.71     11.56 o
 -21   3   2       72.18       78.99      8.99 o
 -20   3   2       76.76       76.42      8.35 o
 -19   3   2        5.52       10.92      5.78 o
 -18   3   2      361.63      375.68     17.34 o
 -17   3   2        0.02       -3.85      4.50 o
 -16   3   2      107.85      100.82      8.99 o
 -15   3   2        4.27       -2.57      3.21 o
 -14   3   2       23.16       23.76      2.57 o
 -13   3   2      206.38      164.40      5.78 o
 -12   3   2       34.67       27.61      3.85 o
 -11   3   2       27.07       13.49      3.21 o
 -10   3   2      525.99      537.51     12.84 o
  -9   3   2       29.55       29.54      3.21 o
  -8   3   2      552.89      447.61      8.99 o
  -7   3   2      576.79      574.76     10.28 o
  -6   3   2     2043.97     2045.37     28.26 o
  -5   3   2       17.82       26.33      1.93 o
  -4   3   2       25.50       16.70      1.93 o
  -3   3   2      652.57      530.45      8.99 o
  -2   3   2      467.19      437.33      7.06 o
  -1   3   2     1214.82     1138.60     14.13 o
   0   3   2     6737.26     6715.36     71.28 o
   1   3   2        2.31        4.50      1.28 o
   2   3   2     2849.11     3006.73     31.47 o
   3   3   2     2659.65     2609.21     29.54 o
   4   3   2      476.91      434.12      6.42 o
   5   3   2     1182.02     1324.19     16.70 o
   6   3   2      169.03      143.21      3.85 o
   7   3   2     1378.93     1475.11     19.27 o
   8   3   2      190.36      181.74      4.50 o
   9   3   2      109.17      126.51      4.50 o
  10   3   2       13.66        4.50      1.28 o
  11   3   2     1106.83     1120.62     17.98 o
  12   3   2      652.21      683.93     12.20 o
  13   3   2     1112.72     1089.79     17.98 o
  14   3   2      267.55      263.94      7.71 o
  15   3   2      310.24      288.98     14.13 o
  16   3   2       10.33       10.28      5.14 o
  17   3   2      721.23      722.46     24.40 o
  18   3   2      356.86      350.63     17.34 o
  19   3   2      247.74      259.44     16.05 o
  20   3   2        5.73       14.77      7.06 o
  21   3   2       20.21       20.55      8.35 o
 -21   4   2      387.94      424.49     17.98 o
 -20   4   2      425.60      470.08     17.98 o
 -19   4   2      503.52      515.68     20.55 o
 -18   4   2      189.73      206.78     12.84 o
 -17   4   2      536.04      503.48     19.27 o
 -16   4   2      121.44      120.09      9.63 o
 -15   4   2      169.33      172.75     10.92 o
 -14   4   2      627.97      640.90     20.55 o
 -13   4   2        6.99        3.85      3.21 o
 -12   4   2      493.54      482.93     12.84 o
 -11   4   2      327.03      352.56     10.28 o
 -10   4   2     1064.47     1066.03     21.19 o
  -9   4   2      582.14      597.24     13.49 o
  -8   4   2      376.12      387.24      9.63 o
  -7   4   2     1725.27     1721.71     26.97 o
  -6   4   2        1.05        3.21      1.28 o
  -5   4   2     7852.06     7982.40     99.54 o
  -4   4   2        3.90        0.00      1.28 o
  -3   4   2       32.67       29.54      2.57 o
  -2   4   2     2194.86     2121.15     24.40 o
  -1   4   2      287.81      265.22      5.14 o
   0   4   2     4047.03     4083.03     42.38 o
   1   4   2     2320.63     2402.43     25.69 o
   2   4   2     2784.67     2777.47     31.47 o
   3   4   2       30.65       32.75      2.57 o
   4   4   2        4.01        9.63      1.93 o
   5   4   2     1907.33     1959.96     25.69 o
   6   4   2      777.67      775.76     13.49 o
   7   4   2     2376.39     2411.42     36.60 o
   8   4   2        0.03        0.64      1.93 o
   9   4   2       46.29       39.82      3.21 o
  10   4   2      474.84      487.42     11.56 o
  11   4   2        0.27        3.85      2.57 o
  12   4   2     1548.78     1610.61     27.61 o
  13   4   2     1166.75     1093.65     24.40 o
  14   4   2      563.00      543.29     19.91 o
  15   4   2      160.72      155.41     10.92 o
  16   4   2      521.98      502.83     19.27 o
  17   4   2      135.56      123.30     10.92 o
  18   4   2       68.06       57.80      8.99 o
  19   4   2      180.12      154.77     12.84 o
  20   4   2       37.58       40.46      8.99 o
 -20   5   2      532.38      536.23     30.83 o
 -19   5   2      107.84      122.66     10.92 o
 -18   5   2      610.67      671.73     23.76 o
 -17   5   2      237.16      269.08     14.13 o
 -16   5   2      649.30      644.12     21.83 o
 -15   5   2     1158.90     1182.91     31.47 o
 -14   5   2      159.59      155.41      9.63 o
 -13   5   2      218.65      218.99     10.92 o
 -12   5   2      156.58      150.91      7.06 o
 -11   5   2      120.47      107.25      5.78 o
 -10   5   2     2287.68     2232.89     38.53 o
  -9   5   2     2565.57     2456.37     41.74 o
  -8   5   2       49.54       43.67      3.21 o
  -7   5   2      196.07      203.57      5.78 o
  -6   5   2      722.93      709.62     13.49 o
  -5   5   2     2250.62     2252.16     34.68 o
  -4   5   2     1090.05     1044.84     16.70 o
  -3   5   2      411.33      418.06      8.35 o
  -2   5   2      867.12      927.32     14.77 o
  -1   5   2        2.15        0.64      1.28 o
   0   5   2        1.22        3.85      1.28 o
   1   5   2        1.97        5.78      1.28 o
   2   5   2      224.54      218.34      5.78 o
   3   5   2     1748.12     1667.12     22.48 o
   4   5   2      374.31      439.26      8.99 o
   5   5   2       38.27       38.53      3.21 o
   6   5   2       20.97       26.97      2.57 o
   7   5   2      818.00      807.87     15.41 o
   8   5   2      740.49      699.99     14.13 o
   9   5   2       13.17       19.27      3.21 o
  10   5   2      716.50      690.99     14.77 o
  11   5   2        0.45       -0.64      2.57 o
  12   5   2      322.29      316.60     11.56 o
  13   5   2      433.75      409.07     16.05 o
  14   5   2      128.34      123.94      9.63 o
  15   5   2     2496.65     2425.55     54.59 o
  16   5   2       29.43       21.83      6.42 o
  17   5   2        7.91        9.63      5.78 o
  18   5   2      316.81      341.00     17.34 o
  19   5   2        5.66       14.77      7.71 o
 -19   6   2      696.55      719.89     35.32 o
 -18   6   2       32.35        7.71      8.99 o
 -17   6   2     1547.18     1676.75     57.15 o
 -16   6   2      581.74      632.56     30.83 o
 -15   6   2      158.81      131.01     15.41 o
 -14   6   2     1830.10     1886.75     43.03 o
 -13   6   2       15.03       12.20      3.85 o
 -12   6   2      947.63      965.85     25.05 o
 -11   6   2       74.49       60.37      5.14 o
 -10   6   2     1429.73     1288.23     41.74 o
  -9   6   2      238.60      265.22     16.70 o
  -8   6   2     1557.44     1473.18     32.11 o
  -7   6   2     3062.85     3113.97     50.73 o
  -6   6   2       38.03       50.09      3.21 o
  -5   6   2     4023.14     3871.11     55.87 o
  -4   6   2      182.77      190.09      6.42 o
  -3   6   2       95.28       99.54      4.50 o
  -2   6   2     1658.21     1610.61     23.76 o
  -1   6   2     1319.46     1344.74     16.05 o
   0   6   2     3977.76     3877.53     41.10 o
   1   6   2      884.70      851.54     10.92 o
   2   6   2       49.22       56.51      3.21 o
   3   6   2       65.35       75.78      3.85 o
   4   6   2      972.98      962.64     16.70 o
   5   6   2     2368.91     2372.24     36.60 o
   6   6   2      452.42      461.09     10.92 o
   7   6   2      314.09      324.95      8.35 o
   8   6   2       74.16       72.57      4.50 o
   9   6   2       13.45       14.77      2.57 o
  10   6   2      749.25      714.11     17.98 o
  11   6   2        3.29        6.42      3.85 o
  12   6   2        0.82        3.85      3.85 o
  13   6   2        3.22       -1.28      3.85 o
  14   6   2      234.35      211.92     11.56 o
  15   6   2       72.37       73.21      7.71 o
  16   6   2        0.21       -7.06      7.06 o
  17   6   2       32.36        3.21      8.99 o
  18   6   2       13.61        7.71      9.63 o
 -17   7   2      223.97      238.89     21.19 o
 -16   7   2       88.26      102.75     15.41 o
 -15   7   2       49.36       51.38     12.20 o
 -14   7   2      166.07      129.72     15.41 o
 -13   7   2        0.21       -3.21      7.06 o
 -12   7   2      137.10      145.13     14.77 o
 -11   7   2      210.42      198.44     16.05 o
 -10   7   2       82.59       68.71     10.92 o
  -9   7   2     2462.89     2426.19     66.79 o
  -8   7   2       33.17       20.55      7.06 o
  -7   7   2      181.35      174.68      7.71 o
  -6   7   2        7.10        5.14      2.57 o
  -5   7   2      133.55      120.73      5.78 o
  -4   7   2      377.08      364.76      9.63 o
  -3   7   2      120.99      107.89      5.14 o
  -2   7   2      541.37      537.51     12.20 o
  -1   7   2      139.64      132.93      4.50 o
   0   7   2      320.79      324.95      7.06 o
   1   7   2       26.65       41.10      3.21 o
   2   7   2      335.56      323.66      8.35 o
   3   7   2      201.56      190.09      6.42 o
   4   7   2      125.79      113.03      5.78 o
   5   7   2     1794.61     1803.27     34.04 o
   6   7   2      504.65      494.49     13.49 o
   7   7   2       13.40       10.28      3.21 o
   8   7   2       32.99       31.47      4.50 o
   9   7   2      460.15      463.66     13.49 o
  10   7   2      248.63      261.37     10.28 o
  11   7   2      220.81      221.56     14.13 o
  12   7   2       27.32       37.89      7.71 o
  13   7   2       19.75       19.27      8.99 o
  14   7   2        1.91        1.28      7.71 o
  15   7   2      200.31      177.24     17.98 o
  16   7   2       31.14       34.04     12.20 o
 -15   8   2        6.44        2.57      9.63 o
 -14   8   2      108.89      106.60     15.41 o
 -13   8   2       37.57       47.52     11.56 o
 -12   8   2      300.66      328.80     21.83 o
 -11   8   2      667.95      665.31     30.18 o
 -10   8   2       83.72       99.54     12.84 o
  -9   8   2       30.57       44.95      8.99 o
  -8   8   2       94.31      105.32     12.20 o
  -7   8   2      200.91      209.35     15.41 o
  -6   8   2     1178.98     1181.63     28.26 o
  -5   8   2      659.07      708.33     19.91 o
  -4   8   2        4.46        5.14      4.50 o
  -3   8   2       21.69       19.27      5.14 o
  -2   8   2      360.39      366.05     16.05 o
  -1   8   2      599.42      592.74     21.83 o
   0   8   2      289.29      302.47     12.20 o
   1   8   2       89.49       78.35      7.06 o
   2   8   2        4.17        5.78      3.85 o
   3   8   2      101.20       97.61      7.71 o
   4   8   2       28.78       29.54      5.14 o
   5   8   2      344.79      369.90     14.13 o
   6   8   2        6.24        4.50      3.85 o
   7   8   2      566.51      551.64     15.41 o
   8   8   2       33.77       24.40      6.42 o
   9   8   2       42.62       44.31      7.71 o
  10   8   2       99.75       89.91     10.28 o
  11   8   2       54.54       75.78     10.28 o
  12   8   2       93.43       91.19     12.84 o
  13   8   2       18.62       17.98      9.63 o
  14   8   2      180.42      206.78     19.91 o
 -12   9   2       91.48       59.08     17.34 o
 -11   9   2       36.26       62.93     17.98 o
 -10   9   2       52.18       73.85     17.98 o
  -9   9   2       11.94       20.55     11.56 o
  -8   9   2        0.47       -8.35      8.35 o
  -7   9   2       74.39       43.67     14.77 o
  -6   9   2      699.77      647.97     39.82 o
  -5   9   2        6.61       -3.21      8.35 o
  -4   9   2       71.64       74.49      8.35 o
  -3   9   2       48.54       70.64      8.35 o
  -2   9   2       33.39       33.39      7.06 o
  -1   9   2     1037.70      992.82     32.11 o
   0   9   2        4.42        4.50      5.78 o
   1   9   2       59.25       45.60      7.71 o
   2   9   2       15.29       23.12      6.42 o
   3   9   2      271.27      247.88     12.20 o
   4   9   2      638.25      651.82     20.55 o
   5   9   2      166.27      178.53     14.77 o
   6   9   2      673.05      705.77     29.54 o
   7   9   2       33.89        8.99      7.06 o
   8   9   2      248.33      231.19     17.98 o
   9   9   2       93.46       80.92     18.62 o
  10   9   2      249.54      254.31     28.26 o
  11   9   2      322.60      344.21     34.04 o
  -7  10   2       28.72       23.76     14.13 o
  -6  10   2       16.74       17.98     11.56 o
  -5  10   2      373.12      339.72     29.54 o
  -4  10   2      246.29      306.97     26.97 o
  -3  10   2        2.32        5.78     10.28 o
  -2  10   2      663.33      683.93     25.69 o
  -1  10   2        4.67        8.99      6.42 o
   0  10   2      186.87      174.68     12.84 o
   1  10   2      217.92      217.70     14.77 o
   2  10   2       83.62       85.41     10.28 o
   3  10   2      878.88      803.38     44.31 o
   4  10   2      545.11      555.49     37.25 o
   5  10   2      568.83      649.89     41.10 o
   6  10   2        3.99        8.35     11.56 o
 -22   1   3       66.67       55.87     12.20 o
 -21   1   3      118.55      111.10      9.63 o
 -20   1   3       78.03       70.64      7.71 o
 -19   1   3       60.68       62.93      8.35 o
 -18   1   3      522.72      507.33     14.13 o
 -17   1   3       13.65       16.70      3.85 o
 -16   1   3        9.68        1.93      3.21 o
 -15   1   3      670.78      670.44     17.34 o
 -14   1   3      125.32      116.88      6.42 o
 -13   1   3      109.18      101.47      5.78 o
 -12   1   3       89.51       86.05      5.14 o
 -11   1   3      128.44      163.76      5.14 o
 -10   1   3      551.34      544.58     10.28 o
  -9   1   3      134.08      109.17      3.85 o
  -8   1   3     1010.61     1136.03     15.41 o
  -7   1   3      956.38     1001.81     13.49 o
  -6   1   3        4.99        1.28      1.28 o
  -5   1   3       95.90       93.76      3.21 o
  -4   1   3      107.93      144.49      3.85 o
  -3   1   3       46.21       40.46      1.93 o
  -2   1   3      262.38      245.96      4.50 o
  -1   1   3      310.72      244.67      4.50 o
   0   1   3       55.04       61.65      2.57 o
   1   1   3      289.17      256.88      5.14 o
   2   1   3        0.18        1.93      1.28 o
   3   1   3      838.20      838.70     11.56 o
   4   1   3     1108.95     1163.00     14.77 o
   5   1   3      282.58      271.65      5.78 o
   6   1   3      458.46      448.25      7.06 o
   7   1   3      148.33      163.12      4.50 o
   8   1   3       53.35       38.53      2.57 o
   9   1   3     1998.62     2154.54     28.90 o
  10   1   3       40.92       49.45      3.85 o
  11   1   3      172.50      177.89      6.42 o
  12   1   3        1.47       -2.57      2.57 o
  13   1   3      281.76      256.88      8.99 o
  14   1   3     1562.38     1533.55     31.47 o
  15   1   3      428.00      416.78     14.13 o
  16   1   3      236.93      222.84     10.28 o
  17   1   3      434.80      454.03     15.41 o
  18   1   3      207.29      217.70     14.13 o
  19   1   3      450.45      412.93     19.27 o
  20   1   3      328.56      333.94     17.98 o
  21   1   3      681.12      628.06     31.47 o
 -22   2   3       76.58       62.29      8.99 o
 -21   2   3        9.15        8.99      5.78 o
 -20   2   3        1.94        0.00      5.14 o
 -19   2   3      445.09      418.71     18.62 o
 -18   2   3      269.25      292.20     14.77 o
 -17   2   3      246.15      242.11     13.49 o
 -16   2   3      207.53      210.00      8.99 o
 -15   2   3       22.27       14.13      3.21 o
 -14   2   3      620.41      665.31     13.49 o
 -13   2   3        0.95        0.00      1.93 o
 -12   2   3      908.37      993.47     16.70 o
 -11   2   3      427.68      508.61     10.28 o
 -10   2   3       10.46       17.34      2.57 o
  -9   2   3      894.97      908.70     14.77 o
  -8   2   3      250.02      284.49      5.78 o
  -7   2   3        0.29        1.28      1.28 o
  -6   2   3       31.83       25.69      1.93 o
  -5   2   3      954.79     1098.14     14.13 o
  -4   2   3     4942.93     5143.93     55.87 o
  -3   2   3      173.81      210.64      4.50 o
  -2   2   3       59.36       82.20      2.57 o
  -1   2   3      176.77      156.69      3.85 o
   0   2   3      157.54      162.47      3.85 o
   1   2   3       64.12       68.71      2.57 o
   2   2   3      512.98      530.45      7.71 o
   3   2   3       68.66       61.01      2.57 o
   4   2   3        1.65        0.64      1.28 o
   5   2   3      144.39      172.11      3.85 o
   6   2   3     1229.76     1327.40     17.34 o
   7   2   3      169.89      199.08      5.14 o
   8   2   3     1218.23     1207.96     17.98 o
   9   2   3      306.25      285.13      7.06 o
  10   2   3      424.32      436.69      9.63 o
  11   2   3        0.32        1.93      1.93 o
  12   2   3       23.84       30.83      3.21 o
  13   2   3       11.78       17.34      3.21 o
  14   2   3     1064.61     1065.39     21.19 o
  15   2   3     1364.95     1443.64     30.83 o
  16   2   3        4.98       10.28      5.78 o
  17   2   3       40.26       55.87      8.35 o
  18   2   3        3.15        3.85      5.78 o
  19   2   3       31.79       39.82      8.35 o
  20   2   3       71.19       71.93     10.28 o
  21   2   3      108.80      131.01     13.49 o
 -22   3   3       10.21       23.76      9.63 o
 -21   3   3       84.50       64.22     10.28 o
 -20   3   3       85.03       85.41     10.28 o
 -19   3   3      162.43      158.62     12.20 o
 -18   3   3      349.95      325.59     16.05 o
 -17   3   3       11.98        3.21      5.14 o
 -16   3   3       97.22      114.31      9.63 o
 -15   3   3      198.02      181.10     10.92 o
 -14   3   3      288.70      285.77      8.35 o
 -13   3   3       12.74       17.98      2.57 o
 -12   3   3       29.88       31.47      2.57 o
 -11   3   3      782.42      858.61     14.13 o
 -10   3   3      202.24      193.30      4.50 o
  -9   3   3      113.47      132.93      3.85 o
  -8   3   3     2552.28     2662.51     39.17 o
  -7   3   3      442.21      532.37      8.99 o
  -6   3   3        0.43        2.57      1.28 o
  -5   3   3      479.50      560.63      8.99 o
  -4   3   3     2164.72     2400.50     27.61 o
  -3   3   3     1164.56     1179.70     14.77 o
  -2   3   3      387.46      454.03      6.42 o
  -1   3   3      975.36     1013.37     12.20 o
   0   3   3     1150.75     1248.41     14.77 o
   1   3   3      905.89      981.91     12.84 o
   2   3   3      532.25      565.77      8.35 o
   3   3   3      414.64      409.72      7.06 o
   4   3   3     4439.54     4697.61     52.02 o
   5   3   3      201.32      206.14      4.50 o
   6   3   3       11.52        6.42      1.28 o
   7   3   3      778.80      833.56     13.49 o
   8   3   3        1.58        6.42      1.93 o
   9   3   3     1223.38     1218.87     18.62 o
  10   3   3       77.98       77.06      3.85 o
  11   3   3      935.99      962.00     16.70 o
  12   3   3      416.49      422.56      8.99 o
  13   3   3      740.26      718.61     12.84 o
  14   3   3       44.44       39.17      6.42 o
  15   3   3      373.13      366.69     16.70 o
  16   3   3      920.73      898.42     27.61 o
  17   3   3       20.14       21.83      7.06 o
  18   3   3        4.34       -2.57      5.14 o
  19   3   3       23.69       29.54      7.71 o
  20   3   3       40.97       34.68      8.99 o
 -21   4   3       24.57       23.12      7.71 o
 -20   4   3       74.39       91.83     10.92 o
 -19   4   3      101.37       92.48     10.28 o
 -18   4   3       62.45       51.38      8.99 o
 -17   4   3       83.27       67.43      8.35 o
 -16   4   3      128.93      118.80      9.63 o
 -15   4   3      124.54      125.87     10.28 o
 -14   4   3        3.86        6.42      4.50 o
 -13   4   3       25.94       26.97      4.50 o
 -12   4   3      194.81      201.65      8.35 o
 -11   4   3       57.57       58.44      4.50 o
 -10   4   3      122.76      117.52      5.78 o
  -9   4   3      107.40      126.51      5.78 o
  -8   4   3      296.51      325.59      8.99 o
  -7   4   3     1102.06     1148.23     21.83 o
  -6   4   3      452.49      496.41     10.92 o
  -5   4   3     1408.12     1515.56     22.48 o
  -4   4   3     1097.38     1159.15     17.98 o
  -3   4   3       38.41       48.16      2.57 o
  -2   4   3       11.86       12.20      1.28 o
  -1   4   3     1227.11     1267.04     16.05 o
   0   4   3      123.43      132.93      3.85 o
   1   4   3       96.42       92.48      3.21 o
   2   4   3     1521.31     1526.48     18.62 o
   3   4   3      804.58      931.17     12.84 o
   4   4   3      558.18      545.22      9.63 o
   5   4   3       60.25       55.87      2.57 o
   6   4   3     2917.14     2968.20     44.31 o
   7   4   3        4.54       17.34      3.21 o
   8   4   3     1476.69     1485.38     28.26 o
   9   4   3      195.05      170.82      7.71 o
  10   4   3       70.85       85.41      5.78 o
  11   4   3       46.33       45.60      5.14 o
  12   4   3      429.76      425.13     13.49 o
  13   4   3       58.71       53.30      7.06 o
  14   4   3      290.07      253.66     13.49 o
  15   4   3      283.68      317.24     15.41 o
  16   4   3      245.77      250.45     14.13 o
  17   4   3      135.11      122.02     11.56 o
  18   4   3       19.17       15.41      7.06 o
  19   4   3       37.13       44.31      8.99 o
  20   4   3        2.19       10.28      7.71 o
 -20   5   3      383.89      319.81     23.76 o
 -19   5   3        2.36        0.00      5.78 o
 -18   5   3       15.99       11.56      6.42 o
 -17   5   3       16.95       17.34      6.42 o
 -16   5   3       33.21       30.18      6.42 o
 -15   5   3      229.21      224.12     12.20 o
 -14   5   3       25.86       33.39      5.78 o
 -13   5   3      647.21      594.02     19.27 o
 -12   5   3      257.93      257.52     11.56 o
 -11   5   3      139.73      126.51      6.42 o
 -10   5   3      633.34      617.14     14.77 o
  -9   5   3       70.36       87.34      4.50 o
  -8   5   3     1483.48     1432.08     26.33 o
  -7   5   3        8.13        6.42      2.57 o
  -6   5   3     2259.45     2290.04     39.82 o
  -5   5   3       16.99       34.04      3.21 o
  -4   5   3      157.02      150.27      5.78 o
  -3   5   3      119.22      112.38      4.50 o
  -2   5   3       19.10       19.91      1.93 o
  -1   5   3      181.39      167.61      4.50 o
   0   5   3      219.75      267.15      5.78 o
   1   5   3      147.04      163.76      4.50 o
   2   5   3      137.83      134.22      3.85 o
   3   5   3     1283.65     1373.00     18.62 o
   4   5   3     1398.50     1443.64     24.40 o
   5   5   3      196.33      177.24      6.42 o
   6   5   3      920.48      999.89     20.55 o
   7   5   3       63.62       81.56      5.14 o
   8   5   3       34.65       39.17      3.85 o
   9   5   3      255.71      257.52      8.99 o
  10   5   3      350.67      343.57     10.92 o
  11   5   3       91.41       87.98      7.71 o
  12   5   3     1182.72     1148.23     30.18 o
  13   5   3       78.99       67.43      7.71 o
  14   5   3       15.51       24.40      6.42 o
  15   5   3        8.73        9.63      5.78 o
  16   5   3      213.75      245.32     14.13 o
  17   5   3      466.37      459.16     19.91 o
  18   5   3        0.84        0.00      6.42 o
  19   5   3      164.99      170.18     14.13 o
 -18   6   3       95.59      131.01     16.70 o
 -17   6   3      305.83      299.90     22.48 o
 -16   6   3       34.21       25.69      9.63 o
 -15   6   3      147.92      153.48     16.05 o
 -14   6   3       42.86       55.87      6.42 o
 -13   6   3      172.72      160.55      9.63 o
 -12   6   3       79.30       86.70      7.06 o
 -11   6   3        3.94        7.06      3.85 o
 -10   6   3      241.61      247.88     10.28 o
  -9   6   3        0.03        0.64      2.57 o
  -8   6   3        6.00        8.99      2.57 o
  -7   6   3       31.68       23.76      3.21 o
  -6   6   3      445.37      464.30     11.56 o
  -5   6   3     2199.69     2247.66     38.53 o
  -4   6   3      200.23      177.89      6.42 o
  -3   6   3      613.53      648.61     14.13 o
  -2   6   3      400.12      391.73      9.63 o
  -1   6   3      757.26      759.71     11.56 o
   0   6   3        6.72        7.06      1.93 o
   1   6   3      361.79      361.55      7.06 o
   2   6   3      699.02      721.18     12.84 o
   3   6   3       42.71       34.04      3.85 o
   4   6   3     1280.97     1281.81     22.48 o
   5   6   3       27.93       28.90      3.85 o
   6   6   3      173.18      165.68      7.06 o
   7   6   3       87.78       82.20      5.14 o
   8   6   3      156.73      165.04      7.71 o
   9   6   3      426.79      416.78     14.77 o
  10   6   3      343.15      316.60     12.84 o
  11   6   3      457.61      467.51     16.70 o
  12   6   3       50.66       54.59      7.06 o
  13   6   3      269.90      281.92     13.49 o
  14   6   3        3.62        1.28      5.14 o
  15   6   3      316.09      357.06     16.05 o
  16   6   3       33.15       50.73     12.20 o
  17   6   3      120.42      136.79     17.34 o
 -17   7   3       10.33       34.04     12.20 o
 -16   7   3      223.79      222.20     20.55 o
 -15   7   3      316.84      314.67     22.48 o
 -14   7   3       21.76       14.77      8.99 o
 -13   7   3       16.62       18.62      8.99 o
 -12   7   3      332.87      319.17     20.55 o
 -11   7   3       31.30       26.33      8.35 o
 -10   7   3      331.71      331.37     11.56 o
  -9   7   3       95.92      103.39      6.42 o
  -8   7   3       57.56       70.00      5.78 o
  -7   7   3      110.98      109.17      7.06 o
  -6   7   3      465.43      485.49     15.41 o
  -5   7   3      338.61      329.44     12.20 o
  -4   7   3      846.01      892.64     19.27 o
  -3   7   3      251.56      235.68      7.71 o
  -2   7   3       31.40       22.48      3.21 o
  -1   7   3      720.06      699.99     11.56 o
   0   7   3      777.10      780.90     11.56 o
   1   7   3       83.35      107.25      4.50 o
   2   7   3       30.26       26.33      3.85 o
   3   7   3      191.59      223.48      7.71 o
   4   7   3     1752.27     1683.18     37.25 o
   5   7   3      716.57      706.41     19.91 o
   6   7   3       27.49       28.26      5.14 o
   7   7   3     1382.99     1365.29     32.11 o
   8   7   3      143.24      165.04      8.99 o
   9   7   3      294.45      296.69     12.84 o
  10   7   3       39.97       42.38      5.78 o
  11   7   3       62.46       51.38      6.42 o
  12   7   3       36.66       46.88     10.28 o
  13   7   3      296.21      296.69     21.19 o
  14   7   3      235.62      256.88     20.55 o
  15   7   3       61.34       43.67     12.20 o
  16   7   3        9.37        3.21     14.77 o
 -15   8   3        0.03        2.57     14.77 o
 -14   8   3      444.94      457.24     26.97 o
 -13   8   3        0.06       -3.21      7.71 o
 -12   8   3      139.02      127.80     14.77 o
 -11   8   3       29.10       36.60     10.28 o
 -10   8   3       21.63       28.26      8.99 o
  -9   8   3      344.19      367.33     20.55 o
  -8   8   3      368.21      389.81     21.19 o
  -7   8   3     2395.45     2343.35     49.45 o
  -6   8   3      293.60      265.87     10.92 o
  -5   8   3      846.45      845.76     26.97 o
  -4   8   3       67.13       40.46      6.42 o
  -3   8   3      298.94      328.16     16.05 o
  -2   8   3      559.84      567.05     21.19 o
  -1   8   3      239.52      227.98     12.84 o
   0   8   3      720.98      707.69     25.05 o
   1   8   3      523.25      498.34     19.91 o
   2   8   3      118.22      138.71     10.92 o
   3   8   3       66.88       36.60      7.06 o
   4   8   3      134.38      127.80     10.28 o
   5   8   3      463.99      426.41     17.98 o
   6   8   3      154.20      140.64     10.28 o
   7   8   3      460.53      472.01     16.70 o
   8   8   3       18.19       11.56      7.06 o
   9   8   3        8.37       10.92      7.71 o
  10   8   3      130.55      116.88     14.13 o
  11   8   3      172.56      190.09     17.34 o
  12   8   3      240.88      249.81     19.91 o
  13   8   3      607.03      645.40     32.11 o
 -12   9   3       69.37       73.21     18.62 o
 -11   9   3        0.03        1.28     11.56 o
 -10   9   3      155.81      183.02     25.05 o
  -9   9   3       33.92       26.97     14.13 o
  -8   9   3      927.68     1040.35     55.87 o
  -7   9   3      211.33      219.63     24.40 o
  -6   9   3      786.73      762.28     44.95 o
  -5   9   3       11.14       12.20     10.28 o
  -4   9   3      544.85      511.18     20.55 o
  -3   9   3      234.68      246.60     14.77 o
  -2   9   3       84.70       96.33      9.63 o
  -1   9   3       52.10       53.94      8.35 o
   0   9   3        0.47        3.85      5.78 o
   1   9   3      207.44      220.91     14.13 o
   2   9   3       10.59        8.35      6.42 o
   3   9   3      172.17      170.18     12.20 o
   4   9   3       41.37       40.46      7.71 o
   5   9   3      160.43      145.78     19.27 o
   6   9   3      286.02      237.61     24.40 o
   7   9   3      395.01      379.53     30.83 o
   8   9   3      114.38      129.72     21.19 o
   9   9   3      217.92      215.78     26.33 o
  10   9   3      103.72      104.03     21.19 o
  -7  10   3      533.09      565.13     40.46 o
  -6  10   3      314.53      342.29     30.83 o
  -5  10   3      527.55      546.50     37.89 o
  -4  10   3       21.46       23.12     12.84 o
  -3  10   3       89.36      114.95     17.98 o
  -2  10   3      133.13      148.99     12.84 o
  -1  10   3        2.20        6.42      6.42 o
   0  10   3      214.53      275.50     16.70 o
   1  10   3      135.88      155.41     15.41 o
   2  10   3      144.09      168.25     13.49 o
   3  10   3       22.58       25.05     12.20 o
   4  10   3       65.31       80.92     17.34 o
   5  10   3      245.68      285.77     28.26 o
 -22   0   4      447.29      389.17     35.32 o
 -21   0   4      197.88      163.12     23.76 o
 -20   0   4      290.77      210.64     25.69 o
 -19   0   4     2058.20     2036.38     59.08 o
 -18   0   4      194.54      163.12     13.49 o
 -17   0   4      237.97      261.37     16.70 o
 -16   0   4      592.28      509.90     22.48 o
 -15   0   4      356.39      382.10     18.62 o
 -14   0   4     1109.41     1059.61     34.04 o
 -13   0   4       76.53       78.35      8.35 o
 -12   0   4     3458.25     3412.59     67.43 o
 -11   0   4      400.70      402.65     14.13 o
 -10   0   4     1114.71     1222.08     28.26 o
  -9   0   4      867.15      982.55     20.55 o
  -8   0   4      322.93      378.25     10.28 o
  -7   0   4     3797.21     3843.50     61.65 o
  -6   0   4      850.24      861.82     17.34 o
  -5   0   4      651.77      634.48     14.13 o
  -4   0   4    10243.01    10593.54    159.26 o
  -3   0   4        7.79       28.90      2.57 o
  -2   0   4      198.53      160.55      5.78 o
  -1   0   4      479.35      414.21     10.28 o
   0   0   4      182.92      178.53      5.78 o
   1   0   4       69.00       85.41      4.50 o
   2   0   4     1967.69     2029.32     34.04 o
   3   0   4      114.75      123.30      5.14 o
   4   0   4        8.88        1.93      1.93 o
   5   0   4     6643.10     6678.76    103.39 o
   6   0   4     1272.68     1555.38     28.90 o
   7   0   4      298.94      293.48      8.99 o
   8   0   4     4553.19     4967.97     91.83 o
   9   0   4      744.35      731.45     19.91 o
  10   0   4     1048.38     1032.64     22.48 o
  11   0   4      132.83      157.98     10.92 o
  12   0   4      635.24      664.67     25.05 o
  13   0   4      610.69      653.11     25.05 o
  14   0   4     4490.83     4457.43    107.25 o
  15   0   4      542.16      545.22     23.76 o
  16   0   4       26.03       29.54      7.71 o
  17   0   4      726.33      682.00     28.26 o
  18   0   4     1056.66      947.23     35.32 o
  19   0   4       20.72       33.39     14.77 o
  20   0   4      867.38      741.73     48.81 o
  21   0   4      106.70      129.72     24.40 o
 -22   1   4       17.61       30.83     10.92 o
 -21   1   4      214.23      197.15     17.98 o
 -20   1   4      529.73      549.71     21.83 o
 -19   1   4        5.18        3.21      5.14 o
 -18   1   4      247.36      269.72     12.20 o
 -17   1   4      196.05      157.98      8.99 o
 -16   1   4       17.29       14.77      4.50 o
 -15   1   4      497.47      556.78     16.05 o
 -14   1   4      249.19      232.47      8.99 o
 -13   1   4      961.50      970.99     19.91 o
 -12   1   4      440.28      536.23     13.49 o
 -11   1   4     1904.85     1943.90     32.11 o
 -10   1   4     1312.19     1365.93     19.91 o
  -9   1   4     2842.75     2973.97     37.89 o
  -8   1   4      357.69      372.47      7.71 o
  -7   1   4        4.48        0.64      1.28 o
  -6   1   4      777.08      772.55     11.56 o
  -5   1   4      861.06      818.15     11.56 o
  -4   1   4      944.43      918.97     12.84 o
  -3   1   4      819.65      728.88     10.28 o
  -2   1   4     5348.37     5188.24     56.51 o
  -1   1   4      103.98      114.95      3.85 o
   0   1   4     2289.26     2186.65     25.69 o
   1   1   4      596.44      601.73      8.99 o
   2   1   4     3369.68     3266.81     37.25 o
   3   1   4      302.78      255.59      5.78 o
   4   1   4     2034.62     2133.35     25.69 o
   5   1   4      345.36      333.30      6.42 o
   6   1   4     1384.30     1477.68     19.27 o
   7   1   4     3304.02     3569.93     41.74 o
   8   1   4      647.21      591.46     10.92 o
   9   1   4      691.67      680.72     14.77 o
  10   1   4     2481.26     2501.32     39.82 o
  11   1   4      206.20      211.28      8.35 o
  12   1   4        0.23        3.21      3.21 o
  13   1   4     3729.16     3752.95     64.86 o
  14   1   4     1057.78     1024.29     24.40 o
  15   1   4     3109.24     3027.28     55.23 o
  16   1   4      237.15      232.47     11.56 o
  17   1   4       38.46       38.53      6.42 o
  18   1   4      845.08      793.74     26.97 o
  19   1   4      356.76      339.72     17.98 o
  20   1   4      401.09      341.64     23.76 o
  21   1   4        1.18       14.13      9.63 o
 -22   2   4      149.66      168.25     17.34 o
 -21   2   4      171.64      186.23     14.13 o
 -20   2   4       23.27       24.40      7.06 o
 -19   2   4      577.20      540.08     21.19 o
 -18   2   4        0.01        0.00      5.14 o
 -17   2   4       22.91       12.20      5.14 o
 -16   2   4       46.30       55.23      5.78 o
 -15   2   4        1.20        6.42      3.21 o
 -14   2   4      792.41      779.62     17.34 o
 -13   2   4        1.17        1.93      2.57 o
 -12   2   4     1486.12     1499.51     23.76 o
 -11   2   4     1656.71     1723.63     26.33 o
 -10   2   4      792.80      762.28     13.49 o
  -9   2   4       68.83       63.58      3.85 o
  -8   2   4      213.97      196.51      5.14 o
  -7   2   4     2317.34     2333.71     28.26 o
  -6   2   4       11.64       16.70      1.93 o
  -5   2   4      838.93      784.75     11.56 o
  -4   2   4       11.09       10.92      1.93 o
  -3   2   4     1199.51     1271.53     17.34 o
  -2   2   4     1896.19     1756.39     21.19 o
  -1   2   4      269.80      272.29      5.78 o
   0   2   4        0.11        3.85      1.28 o
   1   2   4        0.82        3.85      1.28 o
   2   2   4        5.24       12.84      1.93 o
   3   2   4     2070.69     2078.12     25.05 o
   4   2   4        3.31        2.57      1.28 o
   5   2   4     5032.50     5182.46     58.44 o
   6   2   4        8.23        6.42      1.93 o
   7   2   4      331.85      267.15      7.06 o
   8   2   4      755.76      803.38     14.13 o
   9   2   4      339.39      318.53      8.35 o
  10   2   4      282.22      286.42      8.99 o
  11   2   4       54.00       50.73      4.50 o
  12   2   4      841.41      843.84     17.98 o
  13   2   4       34.99       32.75      3.85 o
  14   2   4     1368.23     1342.17     28.90 o
  15   2   4      648.83      638.98     17.98 o
  16   2   4       24.92       15.41      5.78 o
  17   2   4      225.04      247.88     14.77 o
  18   2   4       95.13      111.10     11.56 o
  19   2   4        1.40        3.85      6.42 o
  20   2   4       38.92       21.83      7.71 o
 -21   3   4       52.07       36.60      8.35 o
 -20   3   4      210.04      191.37     14.13 o
 -19   3   4       19.62       14.13      6.42 o
 -18   3   4      446.37      438.61     18.62 o
 -17   3   4        8.79       12.20      5.14 o
 -16   3   4      254.16      243.39     13.49 o
 -15   3   4      100.04      104.68      8.99 o
 -14   3   4      532.29      536.87     10.28 o
 -13   3   4     1097.80     1085.30     16.05 o
 -12   3   4      282.79      273.57      7.06 o
 -11   3   4      442.06      425.13      8.99 o
 -10   3   4      439.94      422.56      8.99 o
  -9   3   4      695.04      647.33     11.56 o
  -8   3   4      138.75      113.03      3.85 o
  -7   3   4     1566.52     1747.39     23.12 o
  -6   3   4      225.61      161.83      4.50 o
  -5   3   4       89.79      138.71      3.85 o
  -4   3   4     1234.41     1173.92     15.41 o
  -3   3   4     1561.08     1522.63     19.27 o
  -2   3   4     4444.29     4714.95     52.02 o
  -1   3   4      622.10      759.71     10.92 o
   0   3   4      339.28      411.64      7.71 o
   1   3   4      289.60      367.97      7.06 o
   2   3   4        2.19        3.85      1.28 o
   3   3   4     1347.05     1427.58     17.34 o
   4   3   4     2752.33     2833.34     31.47 o
   5   3   4     1055.34     1062.18     16.05 o
   6   3   4       61.60       39.82      3.21 o
   7   3   4      572.73      577.97     10.92 o
   8   3   4      798.16      781.54     14.13 o
   9   3   4      693.71      718.61     13.49 o
  10   3   4     1672.92     1706.94     26.33 o
  11   3   4       54.40       42.38      3.85 o
  12   3   4      541.14      536.23     13.49 o
  13   3   4     1627.24     1605.47     28.90 o
  14   3   4      239.14      221.56     12.84 o
  15   3   4      729.52      683.29     23.76 o
  16   3   4       59.75       53.30      8.35 o
  17   3   4      561.94      579.90     22.48 o
  18   3   4      606.37      607.51     23.76 o
  19   3   4       92.49       93.12     11.56 o
  20   3   4       19.95       16.70      8.35 o
 -21   4   4       21.85       17.98      8.35 o
 -20   4   4       36.54       27.61      7.71 o
 -19   4   4      190.91      175.96     12.84 o
 -18   4   4      418.76      430.27     18.62 o
 -17   4   4      110.57      112.38     10.28 o
 -16   4   4      201.18      198.44     12.20 o
 -15   4   4      400.17      396.87     16.70 o
 -14   4   4      221.84      244.03     12.84 o
 -13   4   4      480.11      515.68     14.77 o
 -12   4   4      583.85      556.14     15.41 o
 -11   4   4     2024.80     1962.53     36.60 o
 -10   4   4     2307.35     2238.67     39.82 o
  -9   4   4      164.44      166.97      7.06 o
  -8   4   4        6.63        2.57      2.57 o
  -7   4   4       71.43       57.80      4.50 o
  -6   4   4      196.71      213.21      5.78 o
  -5   4   4     3437.47     3476.81     45.60 o
  -4   4   4     2065.55     2108.95     26.97 o
  -3   4   4     1412.82     1353.09     17.34 o
  -2   4   4      232.09      218.99      5.14 o
  -1   4   4      493.44      458.52      7.71 o
   0   4   4      318.53      276.78      5.78 o
   1   4   4       98.15      109.17      3.85 o
   2   4   4      164.59      157.98      4.50 o
   3   4   4      466.15      463.02      8.99 o
   4   4   4      192.69      187.52      5.14 o
   5   4   4     4499.93     4416.97     53.30 o
   6   4   4      773.80      713.47     12.20 o
   7   4   4      260.27      237.61      6.42 o
   8   4   4       85.55       98.90      4.50 o
   9   4   4      109.88      114.95      5.14 o
  10   4   4     2058.90     1982.44     32.11 o
  11   4   4      215.06      208.71      7.06 o
  12   4   4      781.21      735.95     23.12 o
  13   4   4      104.20       89.91      8.99 o
  14   4   4       96.76       91.19      9.63 o
  15   4   4       18.01       13.49      5.78 o
  16   4   4       58.74       48.81      8.35 o
  17   4   4      491.21      490.63     21.19 o
  18   4   4       19.00        9.63      6.42 o
  19   4   4        3.70        0.64      7.06 o
 -19   5   4       22.49       16.05      7.06 o
 -18   5   4      311.31      322.38     16.70 o
 -17   5   4       33.29       29.54      7.06 o
 -16   5   4      761.27      768.06     25.05 o
 -15   5   4     1595.81     1638.22     40.46 o
 -14   5   4      171.78      177.89     10.92 o
 -13   5   4      849.02      894.57     25.05 o
 -12   5   4      407.78      419.99     15.41 o
 -11   5   4     2839.23     2773.61     48.81 o
 -10   5   4      720.19      714.76     17.34 o
  -9   5   4      645.36      629.34     15.41 o
  -8   5   4      537.03      500.91     12.84 o
  -7   5   4       99.55      107.89      5.78 o
  -6   5   4     3458.33     3426.72     56.51 o
  -5   5   4       22.15       19.27      3.21 o
  -4   5   4     3732.99     3794.05     50.09 o
  -3   5   4      740.94      728.24     11.56 o
  -2   5   4      311.73      319.17      7.06 o
  -1   5   4      727.00      683.29     10.92 o
   0   5   4      257.42      242.11      5.78 o
   1   5   4     3198.07     3173.05     36.60 o
   2   5   4      418.88      447.61      8.99 o
   3   5   4        0.79        4.50      1.93 o
   4   5   4       29.00       17.34      2.57 o
   5   5   4        1.48        0.00      1.28 o
   6   5   4     4604.77     4529.35     73.85 o
   7   5   4     1025.79     1015.30     21.83 o
   8   5   4      248.88      232.47      8.99 o
   9   5   4       38.98       47.52      5.14 o
  10   5   4       95.01      107.25      8.35 o
  11   5   4      863.43      865.03     25.05 o
  12   5   4      173.02      157.34     10.28 o
  13   5   4      883.45      853.47     26.33 o
  14   5   4     1037.02     1049.98     30.18 o
  15   5   4        0.21        0.64      5.14 o
  16   5   4       54.02       57.15      8.99 o
  17   5   4       14.26       12.84      7.06 o
  18   5   4      380.67      344.86     18.62 o
 -18   6   4      135.99      149.63     18.62 o
 -17   6   4      427.35      446.96     26.97 o
 -16   6   4      736.63      720.54     34.04 o
 -15   6   4        0.69        0.00      5.14 o
 -14   6   4      550.25      567.05     19.27 o
 -13   6   4     1007.25     1015.30     27.61 o
 -12   6   4      704.60      664.02     20.55 o
 -11   6   4      914.93      938.24     25.05 o
 -10   6   4      769.87      776.41     21.83 o
  -9   6   4      364.81      350.63     12.84 o
  -8   6   4       89.97       83.48      5.14 o
  -7   6   4     1553.42     1501.44     28.90 o
  -6   6   4       15.63       12.84      3.21 o
  -5   6   4     1680.86     1656.20     30.83 o
  -4   6   4     1104.73     1075.02     21.83 o
  -3   6   4     1329.91     1262.54     22.48 o
  -2   6   4     2201.17     2198.85     31.47 o
  -1   6   4       36.65       43.03      3.21 o
   0   6   4     1612.65     1573.36     20.55 o
   1   6   4      309.39      284.49      7.06 o
   2   6   4      842.02      797.60     12.84 o
   3   6   4      236.57      241.46      5.78 o
   4   6   4      346.61      347.42     10.92 o
   5   6   4     2340.00     2269.49     40.46 o
   6   6   4     1773.01     1746.11     32.75 o
   7   6   4     1352.93     1311.99     32.11 o
   8   6   4      264.13      260.73     12.20 o
   9   6   4       90.66       99.54      8.35 o
  10   6   4     1714.02     1652.99     39.17 o
  11   6   4     1053.40     1093.65     29.54 o
  12   6   4      186.23      184.31     11.56 o
  13   6   4      349.57      357.70     16.05 o
  14   6   4       57.44       65.50      8.35 o
  15   6   4      583.54      635.12     23.12 o
  16   6   4      392.92      377.61     25.69 o
  17   6   4       60.43       59.72     14.13 o
 -16   7   4      154.00      193.30     19.91 o
 -15   7   4      492.51      559.99     29.54 o
 -14   7   4        2.94       -5.14      7.71 o
 -13   7   4       70.06       76.42     12.84 o
 -12   7   4        5.57        5.14      7.06 o
 -11   7   4      403.27      348.71     21.19 o
 -10   7   4      119.30      113.03      7.71 o
  -9   7   4       59.16       55.87      5.78 o
  -8   7   4       15.20        5.14      3.85 o
  -7   7   4       84.89       96.97      7.06 o
  -6   7   4      386.67      397.51     14.13 o
  -5   7   4      228.02      252.38     10.92 o
  -4   7   4     1158.71     1058.97     26.33 o
  -3   7   4       28.76       34.04      5.14 o
  -2   7   4      496.85      506.04     12.84 o
  -1   7   4        3.13        1.28      1.93 o
   0   7   4       76.05       61.65      3.85 o
   1   7   4     2011.07     1960.60     28.90 o
   2   7   4      107.89      122.66      7.06 o
   3   7   4      460.70      488.06     16.05 o
   4   7   4      774.14      728.24     20.55 o
   5   7   4      250.73      263.94     12.20 o
   6   7   4     1548.93     1543.82     35.96 o
   7   7   4      125.10      120.73      8.99 o
   8   7   4      989.53      943.37     25.69 o
   9   7   4        8.53       12.20      5.14 o
  10   7   4      132.74      159.26     10.28 o
  11   7   4        9.68        9.63      5.14 o
  12   7   4       22.21       18.62      8.99 o
  13   7   4      344.26      369.26     24.40 o
  14   7   4       13.45       30.18     10.92 o
  15   7   4      260.78      262.01     22.48 o
 -14   8   4      243.51      231.19     20.55 o
 -13   8   4       92.50       91.19     14.77 o
 -12   8   4      193.09      217.70     18.62 o
 -11   8   4       22.93        1.28      7.71 o
 -10   8   4       33.52       27.61      8.99 o
  -9   8   4       13.34       13.49      7.71 o
  -8   8   4        8.10        1.93      5.78 o
  -7   8   4      331.33      367.33     14.13 o
  -6   8   4       28.25       27.61      5.78 o
  -5   8   4        0.49        7.71      5.14 o
  -4   8   4      310.60      278.07     14.77 o
  -3   8   4      161.39      138.71     10.92 o
  -2   8   4      407.20      457.88     19.27 o
  -1   8   4      127.43      124.58     10.28 o
   0   8   4        7.92       19.91      5.78 o
   1   8   4      252.70      222.20     13.49 o
   2   8   4      304.72      296.05     16.05 o
   3   8   4        1.57        7.71      5.78 o
   4   8   4      181.06      169.54     12.20 o
   5   8   4       26.38        7.71      5.14 o
   6   8   4      121.61      107.89     10.28 o
   7   8   4      242.72      251.10     14.77 o
   8   8   4      154.11      136.79     11.56 o
   9   8   4       35.46       23.12     12.20 o
  10   8   4        5.31       14.13      8.99 o
  11   8   4       18.48       26.33      9.63 o
  12   8   4       11.31       23.12     10.28 o
 -11   9   4       13.88       25.69     14.77 o
 -10   9   4        8.36        6.42     12.20 o
  -9   9   4        4.79        7.06     10.92 o
  -8   9   4      118.50      150.27     22.48 o
  -7   9   4      411.94      423.20     32.75 o
  -6   9   4       17.70       30.83     13.49 o
  -5   9   4        3.16       11.56      5.78 o
  -4   9   4       12.09       25.05      6.42 o
  -3   9   4     1172.48     1165.57     36.60 o
  -2   9   4      431.79      425.77     19.91 o
  -1   9   4       17.55        7.71      5.78 o
   0   9   4        0.61        2.57      5.78 o
   1   9   4      250.17      269.72     16.05 o
   2   9   4      253.20      262.66     16.05 o
   3   9   4      588.69      588.89     24.40 o
   4   9   4      120.43      114.31     10.92 o
   5   9   4       75.32       77.06      9.63 o
   6   9   4      101.88      123.94     19.91 o
   7   9   4        1.78        5.78     10.92 o
   8   9   4      363.90      379.53     33.39 o
   9   9   4      428.65      401.37     35.32 o
  -5  10   4      168.81      170.82     23.12 o
  -4  10   4      447.63      457.24     34.68 o
  -3  10   4       23.94       30.18     13.49 o
  -2  10   4      159.90      181.74     14.13 o
  -1  10   4       31.29       52.02      9.63 o
   0  10   4      280.87      253.66     16.05 o
   1  10   4      165.00      168.25     14.13 o
   2  10   4      322.24      337.15     18.62 o
   3  10   4       15.24        5.14     10.92 o
   4  10   4       33.51       62.29     16.05 o
 -22   1   5      361.80      338.43     23.12 o
 -21   1   5       14.57       10.28      8.99 o
 -20   1   5       90.29       93.76     10.28 o
 -19   1   5       86.86       82.20      9.63 o
 -18   1   5        9.52        8.35      5.78 o
 -17   1   5      145.29      148.99      8.99 o
 -16   1   5      131.63      107.89      7.71 o
 -15   1   5       38.28       31.47      5.14 o
 -14   1   5      103.47       96.97      7.06 o
 -13   1   5      288.24      324.95     11.56 o
 -12   1   5       59.21       52.66      4.50 o
 -11   1   5      149.91      123.30      6.42 o
 -10   1   5      146.27      169.54      7.06 o
  -9   1   5       78.64       79.63      4.50 o
  -8   1   5      274.40      272.29      7.06 o
  -7   1   5        2.61        1.93      1.28 o
  -6   1   5      283.46      331.37      7.06 o
  -5   1   5     1574.70     1742.90     22.48 o
  -4   1   5      186.35      247.88      5.78 o
  -3   1   5      884.55     1002.46     14.13 o
  -2   1   5       12.31        8.35      1.28 o
  -1   1   5      153.46      190.73      5.14 o
   0   1   5     3146.19     3232.13     37.25 o
   1   1   5      244.56      258.16      6.42 o
   2   1   5      481.68      495.77      8.35 o
   3   1   5      253.32      290.27      6.42 o
   4   1   5       98.51      101.47      3.85 o
   5   1   5      120.46      114.95      4.50 o
   6   1   5      129.16      158.62      5.14 o
   7   1   5     1107.77     1140.53     21.19 o
   8   1   5      339.25      373.11     10.28 o
   9   1   5        0.37        1.93      2.57 o
  10   1   5        0.22        0.00      2.57 o
  11   1   5       18.67       31.47      5.14 o
  12   1   5       27.00       21.83      4.50 o
  13   1   5       75.55       75.14      7.06 o
  14   1   5      112.93      112.38      8.35 o
  15   1   5        8.50        4.50      3.85 o
  16   1   5      206.17      203.57     10.92 o
  17   1   5        1.36        1.93      5.78 o
  18   1   5       15.98        0.64      6.42 o
  19   1   5      603.18      601.73     25.69 o
  20   1   5        5.60        1.93      8.99 o
 -22   2   5       17.89       26.97     13.49 o
 -21   2   5        0.15       -3.21      5.78 o
 -20   2   5      112.23      104.03     11.56 o
 -19   2   5      330.11      344.86     17.34 o
 -18   2   5       40.40       39.17      7.71 o
 -17   2   5        0.53       -4.50      4.50 o
 -16   2   5       55.00       51.38      5.78 o
 -15   2   5      209.04      226.69     10.28 o
 -14   2   5      121.02      119.45      7.06 o
 -13   2   5      973.30     1008.88     20.55 o
 -12   2   5        0.41        1.93      2.57 o
 -11   2   5      896.66      940.16     19.27 o
 -10   2   5       56.52       70.64      4.50 o
  -9   2   5      274.03      231.83      7.06 o
  -8   2   5     2229.27     2344.63     33.39 o
  -7   2   5      104.69      119.45      5.14 o
  -6   2   5     2012.03     2129.50     26.33 o
  -5   2   5     2551.65     2887.92     34.04 o
  -4   2   5      899.12     1027.50     14.77 o
  -3   2   5      237.46      278.71      5.78 o
  -2   2   5     1050.61     1250.34     16.70 o
  -1   2   5     1427.18     1611.25     20.55 o
   0   2   5      266.85      318.53      6.42 o
   1   2   5      235.75      237.61      5.78 o
   2   2   5      690.06      688.43     10.92 o
   3   2   5       95.81      116.88      3.85 o
   4   2   5      332.61      354.49      7.06 o
   5   2   5       43.15       44.31      3.21 o
   6   2   5      209.75      215.13      6.42 o
   7   2   5        0.05        2.57      2.57 o
   8   2   5      101.53       89.91      5.14 o
   9   2   5      124.33      141.92      6.42 o
  10   2   5        1.40        0.00      2.57 o
  11   2   5      433.71      408.43     12.20 o
  12   2   5        0.86        0.00      3.21 o
  13   2   5       61.19       78.99      7.06 o
  14   2   5        2.64        4.50      3.85 o
  15   2   5       38.44       45.60      6.42 o
  16   2   5        4.70        6.42      5.78 o
  17   2   5      170.91      183.02     13.49 o
  18   2   5       25.18       19.27      7.06 o
  19   2   5       17.10       12.84      7.71 o
  20   2   5        3.20        2.57      8.35 o
 -21   3   5       15.61       21.19      7.71 o
 -20   3   5       66.90       47.52      8.99 o
 -19   3   5       55.03       47.52      8.35 o
 -18   3   5      464.08      454.03     19.27 o
 -17   3   5        0.04        3.21      5.78 o
 -16   3   5       17.63        7.06      5.14 o
 -15   3   5       12.31        8.35      5.14 o
 -14   3   5       41.11       30.83      4.50 o
 -13   3   5      163.09      156.05      5.78 o
 -12   3   5      217.16      227.33      7.06 o
 -11   3   5      152.62      147.70      5.78 o
 -10   3   5      322.97      312.10      7.71 o
  -9   3   5      665.45      648.61     12.20 o
  -8   3   5       54.77       49.45      3.21 o
  -7   3   5      288.01      272.93      7.06 o
  -6   3   5      870.02      902.92     15.41 o
  -5   3   5      778.08      786.68     12.84 o
  -4   3   5        0.09        1.93      1.93 o
  -3   3   5     2170.99     2265.64     27.61 o
  -2   3   5       11.02       16.05      1.93 o
  -1   3   5     2795.12     2961.13     34.68 o
   0   3   5     3259.27     3453.05     39.82 o
   1   3   5        1.32        3.21      1.93 o
   2   3   5       99.63       98.90      3.85 o
   3   3   5        0.52        1.93      1.93 o
   4   3   5     1228.51     1328.05     19.91 o
   5   3   5     1240.49     1326.76     21.19 o
   6   3   5       47.97       56.51      3.85 o
   7   3   5     2001.74     2033.81     30.18 o
   8   3   5      143.29      152.84      6.42 o
   9   3   5       57.96       73.85      5.14 o
  10   3   5        4.81        3.21      2.57 o
  11   3   5      171.52      175.32      7.71 o
  12   3   5      213.20      215.78      8.99 o
  13   3   5       60.97       59.72      6.42 o
  14   3   5       59.57       44.31      7.71 o
  15   3   5      128.97      119.45     10.92 o
  16   3   5       27.33       23.12      7.06 o
  17   3   5       88.31       78.99     10.28 o
  18   3   5      299.87      356.41     19.27 o
  19   3   5      203.88      215.13     16.05 o
 -20   4   5       89.56       62.29     10.28 o
 -19   4   5        0.15        6.42      6.42 o
 -18   4   5      296.73      290.91     16.05 o
 -17   4   5        1.87        3.21      5.78 o
 -16   4   5      372.23      347.42     16.05 o
 -15   4   5      177.85      167.61     11.56 o
 -14   4   5       24.72       23.12      6.42 o
 -13   4   5     1502.96     1426.94     35.96 o
 -12   4   5      216.44      213.21      9.63 o
 -11   4   5      522.79      506.04     14.77 o
 -10   4   5      219.30      212.56      6.42 o
  -9   4   5      823.77      818.15     13.49 o
  -8   4   5     3342.72     3338.10     49.45 o
  -7   4   5        1.10        2.57      1.93 o
  -6   4   5      170.52      174.03      5.14 o
  -5   4   5        9.63       16.70      2.57 o
  -4   4   5       45.59       44.31      3.21 o
  -3   4   5      511.01      542.65     10.28 o
  -2   4   5      268.17      305.04      6.42 o
  -1   4   5       28.42       35.96      2.57 o
   0   4   5      505.83      549.71      8.99 o
   1   4   5       41.18       49.45      3.21 o
   2   4   5      316.26      342.29      7.71 o
   3   4   5        0.13        1.93      1.93 o
   4   4   5      402.81      446.32      9.63 o
   5   4   5     1136.01     1202.18     19.27 o
   6   4   5      382.32      412.29      9.63 o
   7   4   5     1069.90     1119.98     18.62 o
   8   4   5        0.19        1.28      2.57 o
   9   4   5        1.29        7.06      2.57 o
  10   4   5        1.49        3.21      2.57 o
  11   4   5        7.87       12.84      5.14 o
  12   4   5      212.61      220.27     12.84 o
  13   4   5       15.72        9.63      5.78 o
  14   4   5        1.76        8.35      5.14 o
  15   4   5      166.58      167.61     12.84 o
  16   4   5       14.38       10.28      6.42 o
  17   4   5      491.51      432.19     20.55 o
  18   4   5      237.24      240.82     16.05 o
 -19   5   5       36.48       46.88      8.99 o
 -18   5   5       13.70        9.63      6.42 o
 -17   5   5      381.54      374.40     17.34 o
 -16   5   5      578.70      573.47     21.19 o
 -15   5   5       22.03       24.40      6.42 o
 -14   5   5      217.88      220.27     12.84 o
 -13   5   5      709.12      689.71     21.83 o
 -12   5   5        3.08       12.20      4.50 o
 -11   5   5       21.68       13.49      4.50 o
 -10   5   5     1429.95     1439.14     28.90 o
  -9   5   5       15.88        8.35      3.21 o
  -8   5   5      739.26      738.52     17.98 o
  -7   5   5      280.22      310.82     10.28 o
  -6   5   5       21.46       31.47      3.85 o
  -5   5   5      138.18      146.42      5.78 o
  -4   5   5       84.08       90.55      3.85 o
  -3   5   5      205.34      223.48      6.42 o
  -2   5   5      275.86      229.26      6.42 o
  -1   5   5        0.24        2.57      1.93 o
   0   5   5      425.57      392.38      9.63 o
   1   5   5      222.88      223.48      6.42 o
   2   5   5      102.78      101.47      4.50 o
   3   5   5       39.63       36.60      3.21 o
   4   5   5      195.42      190.73      6.42 o
   5   5   5      614.15      610.72     11.56 o
   6   5   5      673.18      701.27     12.84 o
   7   5   5      128.38      123.94      5.78 o
   8   5   5      611.51      604.94     11.56 o
   9   5   5        1.88        0.00      3.85 o
  10   5   5      297.69      292.84     14.13 o
  11   5   5       19.46       30.83      6.42 o
  12   5   5        4.64       -1.93      4.50 o
  13   5   5       33.43       30.83      7.06 o
  14   5   5        9.05       -0.64      5.78 o
  15   5   5      364.68      402.01     18.62 o
  16   5   5      134.30      144.49     12.84 o
  17   5   5      155.29      142.57     12.84 o
 -18   6   5      350.33      322.38     24.40 o
 -17   6   5       67.10       53.30     12.84 o
 -16   6   5       91.08       75.14     13.49 o
 -15   6   5      185.91      170.82     11.56 o
 -14   6   5        5.04        4.50      5.14 o
 -13   6   5        0.82        5.14      4.50 o
 -12   6   5      175.24      175.32     10.92 o
 -11   6   5       97.29       97.61      8.35 o
 -10   6   5        6.43        9.63      4.50 o
  -9   6   5       34.38       32.11      5.14 o
  -8   6   5        7.75        0.64      3.85 o
  -7   6   5       22.07       25.05      5.14 o
  -6   6   5     1658.96     1678.04     32.11 o
  -5   6   5      131.21      141.92      7.06 o
  -4   6   5      552.54      544.58     11.56 o
  -3   6   5      323.24      282.56      7.06 o
  -2   6   5       21.27       25.69      3.21 o
  -1   6   5      145.44      145.78      5.78 o
   0   6   5     1365.31     1374.93     22.48 o
   1   6   5      313.31      292.20      8.35 o
   2   6   5        0.05       -1.28      1.93 o
   3   6   5      174.80      171.46      5.78 o
   4   6   5      104.22      113.03      5.78 o
   5   6   5     1584.52     1595.84     31.47 o
   6   6   5       69.64       78.99      7.71 o
   7   6   5      685.11      704.48     21.19 o
   8   6   5       81.03       70.64      7.71 o
   9   6   5     1376.33     1254.84     32.75 o
  10   6   5      130.11      147.06     10.28 o
  11   6   5      344.88      400.08     17.98 o
  12   6   5       53.15       51.38      7.71 o
  13   6   5        2.65        5.14      5.78 o
  14   6   5      327.09      344.86     17.34 o
  15   6   5        1.10        3.21      6.42 o
  16   6   5      533.52      610.08     32.75 o
 -16   7   5      342.97      333.30     25.05 o
 -15   7   5      214.08      208.71     19.91 o
 -14   7   5       56.30       39.82     11.56 o
 -13   7   5      248.21      247.24     19.91 o
 -12   7   5       11.23        7.06      7.71 o
 -11   7   5      616.23      617.14     19.91 o
 -10   7   5      579.04      586.96     19.27 o
  -9   7   5      179.16      163.76      9.63 o
  -8   7   5      551.97      534.30     17.98 o
  -7   7   5      138.74      147.06      8.99 o
  -6   7   5      276.36      297.33     12.84 o
  -5   7   5      233.79      252.38     11.56 o
  -4   7   5        0.64        1.28      3.85 o
  -3   7   5       52.20       50.73      5.78 o
  -2   7   5       47.42       49.45      6.42 o
  -1   7   5      815.18      872.73     20.55 o
   0   7   5        5.39        5.78      3.85 o
   1   7   5        0.09        5.78      3.85 o
   2   7   5       54.87       55.23      6.42 o
   3   7   5      517.52      531.73     17.34 o
   4   7   5       23.39       23.76      5.14 o
   5   7   5       73.20       70.00      7.71 o
   6   7   5      388.96      369.26     14.77 o
   7   7   5      214.83      222.20     12.20 o
   8   7   5        0.72        3.85      4.50 o
   9   7   5       21.34       30.83      6.42 o
  10   7   5       56.47       57.15      7.71 o
  11   7   5       90.68       80.92      8.99 o
  12   7   5      285.52      320.45     16.05 o
  13   7   5      400.41      399.44     25.69 o
  14   7   5      298.60      306.32     23.76 o
 -13   8   5      242.04      200.36     19.27 o
 -12   8   5      277.03      296.69     21.83 o
 -11   8   5      101.98      100.18     14.13 o
 -10   8   5      286.54      300.54     20.55 o
  -9   8   5       23.83       21.19      8.99 o
  -8   8   5        0.51       10.28      5.78 o
  -7   8   5      359.53      350.63     16.70 o
  -6   8   5       14.62       20.55      6.42 o
  -5   8   5      136.07      144.49     11.56 o
  -4   8   5      206.98      210.00     13.49 o
  -3   8   5      131.36      144.49     11.56 o
  -2   8   5     1324.85     1324.83     39.82 o
  -1   8   5       16.05        8.99      5.78 o
   0   8   5      525.96      558.06     23.12 o
   1   8   5       19.33       23.76      6.42 o
   2   8   5       26.34       19.91      6.42 o
   3   8   5      625.65      639.62     25.05 o
   4   8   5      157.86      161.19     12.84 o
   5   8   5      424.60      426.41     19.91 o
   6   8   5      426.22      394.95     19.27 o
   7   8   5      914.08      862.46     30.83 o
   8   8   5      993.60      978.05     33.39 o
   9   8   5      552.34      642.19     43.03 o
  10   8   5      379.36      387.24     34.68 o
  11   8   5      801.96      876.59     53.30 o
 -10   9   5      543.36      518.25     40.46 o
  -9   9   5       19.04        8.35     12.20 o
  -8   9   5      301.03      301.83     30.18 o
  -7   9   5       26.82       33.39     14.13 o
  -6   9   5      108.30      152.20     21.83 o
  -5   9   5       20.20        7.71      6.42 o
  -4   9   5       53.38       56.51      8.99 o
  -3   9   5      319.96      331.37     17.98 o
  -2   9   5        0.12        0.64      5.78 o
  -1   9   5      824.72      829.07     30.18 o
   0   9   5       98.59       95.04     10.92 o
   1   9   5        9.53        5.78      6.42 o
   2   9   5      120.84      131.65     12.20 o
   3   9   5       12.91       26.33      7.71 o
   4   9   5       50.22       64.86      9.63 o
   5   9   5      113.78      145.13     12.84 o
   6   9   5      345.20      357.70     31.47 o
   7   9   5        4.26       19.91     12.20 o
   8   9   5      936.90      976.13     55.87 o
  -2  10   5      317.44      296.69     17.98 o
  -1  10   5       55.87       48.16      9.63 o
   0  10   5      168.42      181.74     14.77 o
 -21   0   6     2724.42     2668.29    111.10 o
 -20   0   6      102.92      104.03     20.55 o
 -19   0   6      854.42      952.37     35.96 o
 -18   0   6      805.57      882.37     34.04 o
 -17   0   6        2.61        8.35      6.42 o
 -16   0   6     4128.65     4158.81    102.11 o
 -15   0   6      168.05      139.35     12.20 o
 -14   0   6     1573.16     1717.21     49.45 o
 -13   0   6      355.96      358.98     17.98 o
 -12   0   6      858.31      791.82     27.61 o
 -11   0   6      324.19      328.80     16.05 o
 -10   0   6     1752.79     1518.13     43.03 o
  -9   0   6     4052.16     4059.92     95.69 o
  -8   0   6     1361.17     1644.64     39.82 o
  -7   0   6       53.03       52.02      5.78 o
  -6   0   6     1377.18     1475.11     33.39 o
  -5   0   6      549.19      661.45     15.41 o
  -4   0   6      777.20      734.66     16.70 o
  -3   0   6     1491.10     1552.81     28.90 o
  -2   0   6      532.15      638.98     14.77 o
  -1   0   6     3996.70     4258.99     68.71 o
   0   0   6      165.71      177.24      7.06 o
   1   0   6      149.17      147.70      7.06 o
   2   0   6       69.74       50.09      4.50 o
   3   0   6     1996.36     1940.05     35.32 o
   4   0   6     4338.13     4156.24     78.35 o
   5   0   6      748.83      836.77     21.83 o
   6   0   6     3851.09     3856.34     91.19 o
   7   0   6      244.64      258.80     14.13 o
   8   0   6      156.55      183.02     12.20 o
   9   0   6       27.93       22.48      5.78 o
  10   0   6      313.69      364.76     17.98 o
  11   0   6     2049.96     1946.47     54.59 o
  12   0   6      226.65      190.73     14.13 o
  13   0   6      420.53      370.54     19.27 o
  14   0   6       74.63       68.71     10.28 o
  15   0   6      522.63      552.28     25.69 o
  16   0   6      163.18      154.77     14.77 o
  17   0   6      110.51       98.25     12.84 o
  18   0   6      178.37      200.36     26.97 o
  19   0   6      453.24      450.82     39.17 o
 -21   1   6      451.79      434.76     26.33 o
 -20   1   6     1072.29     1127.68     34.04 o
 -19   1   6      441.75      464.30     20.55 o
 -18   1   6      104.43      111.10     10.92 o
 -17   1   6      576.22      582.46     17.98 o
 -16   1   6      863.12      856.68     22.48 o
 -15   1   6     1111.93     1206.03     27.61 o
 -14   1   6      476.56      473.94     14.77 o
 -13   1   6      710.69      754.57     19.27 o
 -12   1   6     1541.62     1446.21     30.18 o
 -11   1   6     5408.62     5182.46     80.27 o
 -10   1   6       67.21       93.12      5.78 o
  -9   1   6     1187.28     1197.68     22.48 o
  -8   1   6      834.18      823.29     16.70 o
  -7   1   6      384.42      375.04     10.92 o
  -6   1   6      622.80      605.58     11.56 o
  -5   1   6      725.15      875.30     14.13 o
  -4   1   6     1490.05     1389.05     19.91 o
  -3   1   6     1411.55     1554.10     20.55 o
  -2   1   6       56.23       70.64      3.21 o
  -1   1   6      202.34      207.43      5.78 o
   0   1   6     2529.63     2640.68     32.11 o
   1   1   6     4546.02     4560.82     52.02 o
   2   1   6      496.20      498.34      9.63 o
   3   1   6      113.55       91.19      3.85 o
   4   1   6      400.15      416.78     10.92 o
   5   1   6       12.72       20.55      3.21 o
   6   1   6     2486.97     2584.17     43.03 o
   7   1   6       20.29       35.32      4.50 o
   8   1   6      486.49      463.02     13.49 o
   9   1   6        7.81        0.64      3.21 o
  10   1   6      124.39      135.50      8.35 o
  11   1   6      717.47      700.63     18.62 o
  12   1   6      219.13      217.06     10.28 o
  13   1   6      376.82      364.76     13.49 o
  14   1   6       29.21       16.70      4.50 o
  15   1   6        5.14        5.14      4.50 o
  16   1   6      344.49      348.71     14.77 o
  17   1   6        5.98        3.85      5.78 o
  18   1   6      790.08      825.21     28.90 o
  19   1   6      196.55      174.03     18.62 o
 -21   2   6      171.55      204.86     15.41 o
 -20   2   6       17.09       11.56      7.06 o
 -19   2   6        0.81        3.85      6.42 o
 -18   2   6      493.50      493.84     20.55 o
 -17   2   6      266.08      285.77     15.41 o
 -16   2   6      474.63      518.89     19.91 o
 -15   2   6       71.88       64.86      6.42 o
 -14   2   6      114.66      123.30      7.71 o
 -13   2   6        0.70        1.28      3.21 o
 -12   2   6     2506.92     2448.02     40.46 o
 -11   2   6       43.08       31.47      3.85 o
 -10   2   6     1260.50     1171.99     23.76 o
  -9   2   6       75.51       81.56      5.14 o
  -8   2   6       29.99       36.60      3.85 o
  -7   2   6       87.55       72.57      4.50 o
  -6   2   6      259.86      294.76      7.71 o
  -5   2   6      260.24      242.11      7.06 o
  -4   2   6       53.08       70.64      3.85 o
  -3   2   6      525.82      529.16     10.28 o
  -2   2   6      734.39      852.18     13.49 o
  -1   2   6      453.15      485.49      8.99 o
   0   2   6     1071.28     1032.00     15.41 o
   1   2   6      358.31      394.95      8.99 o
   2   2   6     1337.83     1308.78     19.27 o
   3   2   6     1347.38     1269.61     22.48 o
   4   2   6      201.96      202.93      7.06 o
   5   2   6      643.20      581.18     16.05 o
   6   2   6      388.73      346.78     10.28 o
   7   2   6      779.48      806.59     17.34 o
   8   2   6       75.64       95.04      5.78 o
   9   2   6      138.83      142.57      7.71 o
  10   2   6      609.42      658.89     17.98 o
  11   2   6      566.45      534.30     16.05 o
  12   2   6      352.72      325.59     12.20 o
  13   2   6      237.01      224.77     10.92 o
  14   2   6      238.55      216.42     10.92 o
  15   2   6      161.88      174.03     12.84 o
  16   2   6      301.68      345.50     17.98 o
  17   2   6      213.14      208.71     14.77 o
  18   2   6       32.47       30.18      8.99 o
  19   2   6      187.74      241.46     16.70 o
 -20   3   6      794.59      818.79     28.90 o
 -19   3   6      250.53      221.56     14.77 o
 -18   3   6      225.53      238.89     14.77 o
 -17   3   6      377.17      357.06     17.34 o
 -16   3   6       49.68       33.39      7.06 o
 -15   3   6      124.52      124.58     10.28 o
 -14   3   6      269.73      278.71     14.13 o
 -13   3   6     2472.84     2469.86     41.10 o
 -12   3   6      117.02      113.67      6.42 o
 -11   3   6      815.86      826.50     17.34 o
 -10   3   6       25.78       27.61      3.85 o
  -9   3   6      137.99      152.20      5.78 o
  -8   3   6     1094.33     1042.91     17.98 o
  -7   3   6       77.76       83.48      4.50 o
  -6   3   6      120.96      101.47      4.50 o
  -5   3   6        0.43        3.21      1.93 o
  -4   3   6     1516.11     1617.67     24.40 o
  -3   3   6       12.70        7.06      1.93 o
  -2   3   6        0.65        3.85      1.93 o
  -1   3   6        3.62        0.64      1.93 o
   0   3   6        3.57        5.78      2.57 o
   1   3   6     2966.93     2958.56     42.38 o
   2   3   6      785.44      738.52     14.13 o
   3   3   6     1234.27     1302.36     24.40 o
   4   3   6      379.09      321.09      9.63 o
   5   3   6      853.15      797.60     16.70 o
   6   3   6      189.64      194.58      7.71 o
   7   3   6      173.44      157.34      7.06 o
   8   3   6     2246.77     2290.69     39.17 o
   9   3   6        5.88       10.92      3.21 o
  10   3   6     1029.63      951.72     22.48 o
  11   3   6      419.97      384.03     13.49 o
  12   3   6      579.32      606.23     17.34 o
  13   3   6      208.73      212.56     13.49 o
  14   3   6      145.63      123.94     10.92 o
  15   3   6      112.51      114.95     10.92 o
  16   3   6       20.69       25.05      7.06 o
  17   3   6      840.47      860.53     30.18 o
  18   3   6      881.93      912.55     31.47 o
 -20   4   6       70.61       73.21     10.92 o
 -19   4   6      632.39      658.24     25.69 o
 -18   4   6       79.86       89.91     10.92 o
 -17   4   6      117.61      118.80     11.56 o
 -16   4   6       17.59       10.28      5.78 o
 -15   4   6       99.51       95.69      9.63 o
 -14   4   6      563.49      547.79     19.91 o
 -13   4   6      108.77      127.80     10.28 o
 -12   4   6     3153.57     3159.57     66.15 o
 -11   4   6      332.19      310.18      7.71 o
 -10   4   6        4.33        3.21      2.57 o
  -9   4   6       34.48       34.68      3.21 o
  -8   4   6      350.50      351.28      8.35 o
  -7   4   6     1298.94     1241.99     19.91 o
  -6   4   6       49.62       57.80      3.85 o
  -5   4   6      952.44      981.91     17.34 o
  -4   4   6       43.59       66.79      3.85 o
  -3   4   6        0.35        0.64      1.93 o
  -2   4   6      199.05      178.53      6.42 o
  -1   4   6       49.58       72.57      4.50 o
   0   4   6     2149.46     2144.27     31.47 o
   1   4   6       18.97       19.27      3.21 o
   2   4   6      554.61      529.16     13.49 o
   3   4   6      802.84      755.86     16.05 o
   4   4   6      820.90      777.69     16.05 o
   5   4   6      350.56      341.00     10.28 o
   6   4   6       85.60       80.92      5.14 o
   7   4   6      374.99      402.65     11.56 o
   8   4   6        0.45        1.93      3.21 o
   9   4   6     2308.00     2243.81     37.25 o
  10   4   6      415.69      425.13     13.49 o
  11   4   6       64.54       60.37      7.71 o
  12   4   6       86.00       95.04      9.63 o
  13   4   6       52.01       54.59      8.35 o
  14   4   6       41.03       62.93      8.99 o
  15   4   6       29.78       47.52      8.99 o
  16   4   6      207.09      223.48     15.41 o
  17   4   6        8.07       16.70      7.71 o
 -19   5   6       17.40       21.19      7.71 o
 -18   5   6      197.51      181.74     13.49 o
 -17   5   6      148.86      169.54     12.84 o
 -16   5   6      680.15      633.20     23.12 o
 -15   5   6      418.14      393.02     17.98 o
 -14   5   6       17.69       26.97      6.42 o
 -13   5   6     1150.09     1141.81     31.47 o
 -12   5   6      122.47      123.30      9.63 o
 -11   5   6     1348.04     1277.96     32.75 o
 -10   5   6      619.47      611.36     19.91 o
  -9   5   6      461.48      443.11     16.05 o
  -8   5   6     1518.28     1548.96     27.61 o
  -7   5   6        0.31        3.21      1.93 o
  -6   5   6      660.26      604.94     11.56 o
  -5   5   6     1284.70     1224.65     19.91 o
  -4   5   6     2434.10     2444.17     34.68 o
  -3   5   6     1665.55     1572.08     26.97 o
  -2   5   6      860.81      879.80     17.98 o
  -1   5   6     2082.36     2009.41     30.83 o
   0   5   6      503.59      506.69     11.56 o
   1   5   6     1112.37     1092.36     20.55 o
   2   5   6     3162.63     3108.83     47.52 o
   3   5   6     2072.97     2094.18     34.68 o
   4   5   6     1706.38     1672.90     28.90 o
   5   5   6     1310.16     1311.99     23.76 o
   6   5   6       86.72      104.68      5.78 o
   7   5   6      506.91      498.98     12.84 o
   8   5   6     2277.03     2186.01     49.45 o
   9   5   6      552.21      529.16     19.27 o
  10   5   6     1580.74     1534.19     38.53 o
  11   5   6      473.44      462.38     18.62 o
  12   5   6        6.88        8.35      5.78 o
  13   5   6       96.54       92.48     10.28 o
  14   5   6        4.75        5.78      6.42 o
  15   5   6      298.56      292.84     16.70 o
  16   5   6      162.41      181.10     14.13 o
 -17   6   6       19.90       24.40     10.92 o
 -16   6   6        0.59       -1.93      8.35 o
 -15   6   6       66.42       68.71      8.99 o
 -14   6   6      847.86      867.60     26.97 o
 -13   6   6       94.08       91.19      8.99 o
 -12   6   6      122.48      133.58     10.28 o
 -11   6   6      295.38      274.86     13.49 o
 -10   6   6      513.88      486.78     17.34 o
  -9   6   6      802.65      786.04     23.76 o
  -8   6   6      234.57      241.46     12.20 o
  -7   6   6      708.28      689.07     21.19 o
  -6   6   6       23.22       13.49      4.50 o
  -5   6   6      133.82      132.29      8.99 o
  -4   6   6       41.78       30.83      3.21 o
  -3   6   6        0.60        0.00      2.57 o
  -2   6   6     2290.67     2247.66     36.60 o
  -1   6   6        0.89        4.50      3.21 o
   0   6   6      557.36      554.85     12.20 o
   1   6   6      136.22      152.20      7.06 o
   2   6   6      191.27      187.52      7.71 o
   3   6   6     1765.17     1709.51     29.54 o
   4   6   6      661.00      636.41     19.91 o
   5   6   6      229.80      241.46     12.20 o
   6   6   6       37.42       43.03      6.42 o
   7   6   6      251.79      264.58     13.49 o
   8   6   6      697.49      662.10     21.83 o
   9   6   6     1415.41     1309.42     34.68 o
  10   6   6      276.96      234.40     13.49 o
  11   6   6        0.70        3.21      5.14 o
  12   6   6      470.16      521.46     20.55 o
  13   6   6       44.93       45.60      8.35 o
  14   6   6      598.83      600.45     23.12 o
  15   6   6       64.04       78.99     10.92 o
 -15   7   6      300.93      289.63     23.76 o
 -14   7   6       34.96       39.17     11.56 o
 -13   7   6      120.32      122.02     16.05 o
 -12   7   6       16.35       10.28      8.35 o
 -11   7   6       50.40       51.38      7.06 o
 -10   7   6      138.74      148.35     10.28 o
  -9   7   6      173.43      202.29     11.56 o
  -8   7   6      386.65      394.30     15.41 o
  -7   7   6      126.07      123.94      8.99 o
  -6   7   6       27.42       24.40      5.78 o
  -5   7   6       11.82       12.20      4.50 o
  -4   7   6      559.20      574.12     18.62 o
  -3   7   6       52.94       46.24      6.42 o
  -2   7   6      956.55      990.90     26.33 o
  -1   7   6     1557.51     1474.46     43.67 o
   0   7   6       22.40        8.35      5.14 o
   1   7   6       27.73       10.28      5.78 o
   2   7   6        3.65        1.93      3.85 o
   3   7   6      475.27      498.98     17.34 o
   4   7   6      484.76      497.05     17.98 o
   5   7   6      999.27      985.12     27.61 o
   6   7   6       64.53       75.14      8.35 o
   7   7   6      105.57      113.03      9.63 o
   8   7   6     1529.89     1501.44     37.89 o
   9   7   6        7.84        6.42      5.14 o
  10   7   6      167.02      181.74     12.20 o
  11   7   6      401.42      457.88     19.27 o
  12   7   6       90.99       92.48     10.28 o
  13   7   6     1058.96     1134.75     45.60 o
 -13   8   6       31.42       28.26     11.56 o
 -12   8   6      359.28      432.84     37.89 o
 -11   8   6       54.99       30.18     14.77 o
 -10   8   6      344.27      403.94     35.32 o
  -9   8   6        0.68       -0.64     10.92 o
  -8   8   6      173.67      204.22     13.49 o
  -7   8   6      230.70      214.49     14.13 o
  -6   8   6       75.46       73.21      9.63 o
  -5   8   6      537.71      558.70     23.12 o
  -4   8   6       98.53       92.48     10.28 o
  -3   8   6      753.58      768.70     28.26 o
  -2   8   6      340.37      341.00     17.98 o
  -1   8   6       72.13       52.02      8.99 o
   0   8   6      422.08      385.96     19.27 o
   1   8   6      241.11      254.95     16.05 o
   2   8   6       10.21       17.98      6.42 o
   3   8   6       43.39       55.87      9.63 o
   4   8   6        0.78        1.93      5.78 o
   5   8   6        3.06       -4.50      4.50 o
   6   8   6      100.53      111.10     11.56 o
   7   8   6       65.47       61.65      9.63 o
   8   8   6        5.16       -5.78      5.78 o
   9   8   6       32.50       23.12     13.49 o
  10   8   6       12.13       14.13     12.84 o
  -9   9   6      286.39      320.45     32.11 o
  -8   9   6       40.16       43.03     16.05 o
  -7   9   6      133.45      145.78     23.12 o
  -6   9   6       59.96       31.47     14.13 o
  -5   9   6        8.54        4.50      6.42 o
  -4   9   6      853.14      884.94     32.11 o
  -3   9   6        8.54       20.55      7.71 o
  -2   9   6       77.88       84.13     10.92 o
  -1   9   6      170.84      159.90     13.49 o
   0   9   6       72.53      106.60     12.20 o
   1   9   6      261.70      269.08     17.34 o
   2   9   6       29.89       37.25      8.99 o
   3   9   6       68.62       70.00     10.28 o
   4   9   6      119.93      110.46     12.20 o
   5   9   6       18.56       21.19      8.35 o
   6   9   6       15.18       28.26     13.49 o
 -21   1   7      165.09      203.57     19.27 o
 -20   1   7       36.89       15.41      7.71 o
 -19   1   7       65.50       70.64      9.63 o
 -18   1   7       17.61       17.34      7.06 o
 -17   1   7       48.67       54.59      7.06 o
 -16   1   7      542.60      536.23     17.34 o
 -15   1   7       18.89       26.33      5.14 o
 -14   1   7        1.91        7.71      3.85 o
 -13   1   7      464.07      466.23     15.41 o
 -12   1   7      446.71      407.79     13.49 o
 -11   1   7      944.80      936.31     22.48 o
 -10   1   7      491.90      518.25     15.41 o
  -9   1   7      126.77      111.10      7.06 o
  -8   1   7      293.96      312.10     10.92 o
  -7   1   7        0.00        1.28      2.57 o
  -6   1   7      156.37      163.76      7.06 o
  -5   1   7      208.56      210.00      7.71 o
  -4   1   7       25.75       39.82      3.85 o
  -3   1   7     1247.19     1385.20     25.05 o
  -2   1   7       23.60       43.67      3.85 o
  -1   1   7       25.01       30.83      3.85 o
   0   1   7       44.96       50.09      4.50 o
   1   1   7        1.37        1.28      2.57 o
   2   1   7      802.35      807.87     18.62 o
   3   1   7       32.75       38.53      4.50 o
   4   1   7      290.61      308.25     10.92 o
   5   1   7      593.38      558.06     15.41 o
   6   1   7       34.05       27.61      4.50 o
   7   1   7        0.87        4.50      3.21 o
   8   1   7       10.06       10.28      3.85 o
   9   1   7      516.37      479.07     14.77 o
  10   1   7      798.75      773.84     20.55 o
  11   1   7      261.79      253.66     11.56 o
  12   1   7      147.90      146.42      8.99 o
  13   1   7       19.92       12.84      5.14 o
  14   1   7        0.51       -2.57      3.85 o
  15   1   7       68.97       78.35      8.35 o
  16   1   7       17.05       11.56      6.42 o
  17   1   7      200.77      186.23     14.13 o
  18   1   7       44.26       35.32      8.99 o
 -20   2   7       94.46      116.24     12.84 o
 -19   2   7       14.06       15.41      7.06 o
 -18   2   7      210.21      233.11     14.77 o
 -17   2   7        6.70       15.41      6.42 o
 -16   2   7      523.94      477.79     19.91 o
 -15   2   7       90.99       75.78      7.06 o
 -14   2   7       19.78       13.49      4.50 o
 -13   2   7      115.16      141.28      8.35 o
 -12   2   7       98.47       87.34      7.06 o
 -11   2   7      318.19      339.72     12.20 o
 -10   2   7     1333.60     1297.22     25.05 o
  -9   2   7      100.49       83.48      5.78 o
  -8   2   7       37.39       32.75      3.85 o
  -7   2   7       39.75       48.81      4.50 o
  -6   2   7      103.45      115.59      5.78 o
  -5   2   7       11.46        7.06      2.57 o
  -4   2   7        2.31        3.85      2.57 o
  -3   2   7        0.64        5.78      2.57 o
  -2   2   7      174.77      218.99      7.71 o
  -1   2   7      848.04      940.81     18.62 o
   0   2   7        3.53        5.78      2.57 o
   1   2   7       30.85       34.04      4.50 o
   2   2   7      428.30      410.36     12.20 o
   3   2   7      190.89      206.14      8.99 o
   4   2   7      807.65      791.82     19.27 o
   5   2   7      146.01      145.78      8.35 o
   6   2   7       13.90       19.27      3.85 o
   7   2   7      333.89      313.39     11.56 o
   8   2   7       28.32       23.76      4.50 o
   9   2   7      131.31      139.35      8.35 o
  10   2   7     1052.16      983.19     23.76 o
  11   2   7       11.03       14.77      4.50 o
  12   2   7       11.67       15.41      4.50 o
  13   2   7        2.33        3.85      3.85 o
  14   2   7      268.19      268.43     15.41 o
  15   2   7        9.86        1.28      5.78 o
  16   2   7       22.59       26.33      7.71 o
  17   2   7       44.10       43.67      8.99 o
  18   2   7        3.72        0.64      6.42 o
 -20   3   7      460.44      476.50     22.48 o
 -19   3   7       10.80        9.63      7.06 o
 -18   3   7       52.53       66.79     10.28 o
 -17   3   7      646.72      671.09     25.05 o
 -16   3   7      211.86      207.43     14.13 o
 -15   3   7      654.41      649.89     23.12 o
 -14   3   7       76.80       62.93      8.35 o
 -13   3   7        0.93        0.00      3.85 o
 -12   3   7      185.70      193.94      8.35 o
 -11   3   7      685.03      680.72     16.05 o
 -10   3   7        3.86        1.93      3.21 o
  -9   3   7      344.56      337.79     10.28 o
  -8   3   7      690.14      653.11     15.41 o
  -7   3   7      146.08      140.64      6.42 o
  -6   3   7       47.73       43.67      4.50 o
  -5   3   7      304.12      335.22     10.28 o
  -4   3   7      602.92      657.60     14.77 o
  -3   3   7      361.87      314.03      9.63 o
  -2   3   7        0.07        6.42      2.57 o
  -1   3   7      202.07      213.85      8.35 o
   0   3   7     1909.06     1933.63     35.96 o
   1   3   7       29.56       32.11      4.50 o
   2   3   7       82.27       87.98      6.42 o
   3   3   7        9.82       20.55      3.21 o
   4   3   7       88.75       72.57      5.78 o
   5   3   7       27.28       30.83      4.50 o
   6   3   7        4.96        4.50      3.21 o
   7   3   7      891.39      870.81     21.19 o
   8   3   7       60.30       67.43      6.42 o
   9   3   7      469.99      439.90     14.77 o
  10   3   7      697.80      689.07     19.27 o
  11   3   7      223.94      213.85     10.92 o
  12   3   7      157.88      143.85     11.56 o
  13   3   7        8.33        9.63      5.78 o
  14   3   7       34.83       25.69      7.06 o
  15   3   7      335.26      316.60     17.34 o
  16   3   7        0.00       -5.78      5.78 o
  17   3   7        1.36        5.78      7.06 o
 -19   4   7      189.30      172.75     14.13 o
 -18   4   7      519.91      519.53     22.48 o
 -17   4   7     1300.46     1316.49     37.89 o
 -16   4   7       21.53       16.05      6.42 o
 -15   4   7        0.32       -4.50      4.50 o
 -14   4   7      322.14      321.74     16.05 o
 -13   4   7      451.05      488.71     19.27 o
 -12   4   7     1651.71     1552.81     39.17 o
 -11   4   7       29.12       27.61      5.78 o
 -10   4   7     1818.57     1761.52     30.83 o
  -9   4   7      705.46      740.44     16.70 o
  -8   4   7       94.54      103.39      5.78 o
  -7   4   7      645.83      636.41     14.77 o
  -6   4   7      255.71      250.45      8.99 o
  -5   4   7      694.97      680.08     15.41 o
  -4   4   7       40.75       63.58      5.14 o
  -3   4   7       40.91       53.30      4.50 o
  -2   4   7      326.74      281.28      9.63 o
  -1   4   7        3.28       -2.57      2.57 o
   0   4   7      507.70      492.56     14.13 o
   1   4   7      141.01      145.13      8.35 o
   2   4   7     1971.63     1858.49     35.32 o
   3   4   7     1069.55     1146.95     22.48 o
   4   4   7        0.54       -1.93      2.57 o
   5   4   7      208.53      206.14      8.35 o
   6   4   7       11.26        7.06      3.85 o
   7   4   7      690.43      685.22     17.98 o
   8   4   7        5.85        4.50      3.85 o
   9   4   7       10.14       12.84      4.50 o
  10   4   7        0.88        5.14      5.14 o
  11   4   7       26.75       39.82      7.06 o
  12   4   7       60.89       53.30      8.35 o
  13   4   7       89.19       77.06      9.63 o
  14   4   7        3.36        8.35      6.42 o
  15   4   7      269.47      265.22     16.70 o
  16   4   7        9.00        8.35      7.06 o
 -18   5   7      103.85      100.18     12.20 o
 -17   5   7       81.71       73.21     10.28 o
 -16   5   7      100.51      110.46     11.56 o
 -15   5   7        1.02        4.50      5.78 o
 -14   5   7      164.25      153.48     11.56 o
 -13   5   7       30.14       17.98      6.42 o
 -12   5   7        2.92        4.50      5.14 o
 -11   5   7      114.73      104.03      9.63 o
 -10   5   7       10.03       -1.28      3.85 o
  -9   5   7      335.90      330.08     14.77 o
  -8   5   7       12.15        7.06      4.50 o
  -7   5   7        4.65        0.64      2.57 o
  -6   5   7      296.17      326.23     10.28 o
  -5   5   7      173.30      183.02      7.71 o
  -4   5   7      476.83      434.76     12.20 o
  -3   5   7     1335.05     1225.30     23.12 o
  -2   5   7      102.38      130.36      6.42 o
  -1   5   7      192.07      208.07      8.99 o
   0   5   7      421.82      411.00     12.84 o
   1   5   7        1.17        0.64      3.21 o
   2   5   7     1429.23     1392.91     28.90 o
   3   5   7        0.14        1.93      3.21 o
   4   5   7      234.90      223.48      8.99 o
   5   5   7        2.34        3.85      3.21 o
   6   5   7       21.79       29.54      5.14 o
   7   5   7       25.34       26.33      5.78 o
   8   5   7       24.32       19.27      5.78 o
   9   5   7       60.28       67.43      8.35 o
  10   5   7       36.72       55.23      8.35 o
  11   5   7        7.65        1.28      5.78 o
  12   5   7       17.72       20.55      7.06 o
  13   5   7       28.57       23.12      7.71 o
  14   5   7        4.06       11.56      7.06 o
  15   5   7       27.71       39.82      8.99 o
 -16   6   7      107.29      105.96     11.56 o
 -15   6   7        5.32        5.14      6.42 o
 -14   6   7       21.47       10.28      6.42 o
 -13   6   7       15.34       21.19      6.42 o
 -12   6   7       46.88       37.25      7.06 o
 -11   6   7       22.87       16.70      5.78 o
 -10   6   7       70.84       71.28      8.35 o
  -9   6   7        0.01        5.14      4.50 o
  -8   6   7      135.19      136.79      9.63 o
  -7   6   7      163.79      178.53     10.92 o
  -6   6   7      101.88       84.77      8.35 o
  -5   6   7      530.37      459.81     17.34 o
  -4   6   7      313.00      299.26     13.49 o
  -3   6   7       60.78       52.66      5.14 o
  -2   6   7       45.80       34.68      4.50 o
  -1   6   7     1279.30     1203.46     25.69 o
   0   6   7        6.78       -1.28      3.21 o
   1   6   7       24.01       32.11      5.14 o
   2   6   7      125.61      135.50      7.71 o
   3   6   7      532.29      481.00     17.34 o
   4   6   7      750.26      768.70     23.76 o
   5   6   7      142.62      156.05     10.92 o
   6   6   7      423.89      445.04     17.98 o
   7   6   7       33.94       40.46      7.06 o
   8   6   7      318.27      308.89     15.41 o
   9   6   7      495.60      481.00     19.27 o
  10   6   7       46.62       42.38      7.71 o
  11   6   7       38.08       30.83      7.71 o
  12   6   7       66.25       70.64      9.63 o
  13   6   7       68.91       62.29      9.63 o
 -14   7   7       31.66       28.26     10.92 o
 -13   7   7       14.68       10.28      9.63 o
 -12   7   7       22.77       21.83      7.06 o
 -11   7   7      566.99      560.63     20.55 o
 -10   7   7       25.01       18.62      6.42 o
  -9   7   7      339.82      358.34     16.05 o
  -8   7   7        0.01       -1.28      4.50 o
  -7   7   7      180.00      166.33     10.92 o
  -6   7   7       15.17        3.21      4.50 o
  -5   7   7      842.40      877.87     25.69 o
  -4   7   7       84.71       82.84      8.35 o
  -3   7   7      159.35      140.00     10.28 o
  -2   7   7       39.22       16.70      6.42 o
  -1   7   7      220.03      256.23     16.05 o
   0   7   7      457.89      455.95     21.19 o
   1   7   7      804.74      795.67     29.54 o
   2   7   7      325.52      313.39     17.98 o
   3   7   7      359.58      320.45     17.98 o
   4   7   7       24.56       25.05      5.78 o
   5   7   7       27.10       21.83      5.78 o
   6   7   7      271.51      294.76     14.77 o
   7   7   7       21.76       18.62      6.42 o
   8   7   7      527.76      529.81     20.55 o
   9   7   7      476.50      450.82     19.27 o
  10   7   7       40.67       45.60      8.35 o
  11   7   7       18.83       42.38      8.35 o
 -11   8   7      114.99       98.25     22.48 o
 -10   8   7       38.30       48.81     16.05 o
  -9   8   7      145.78      134.22     12.20 o
  -8   8   7      120.33      122.02     12.20 o
  -7   8   7        9.17        3.85      5.78 o
  -6   8   7       11.96        4.50      6.42 o
  -5   8   7      273.73      271.00     16.70 o
  -4   8   7       67.91       61.01      9.63 o
  -3   8   7       47.11       53.94      9.63 o
  -2   8   7      585.33      559.99     24.40 o
  -1   8   7      138.35      159.26     13.49 o
   0   8   7      409.51      429.62     21.19 o
   1   8   7       51.84       28.90      8.35 o
   2   8   7       42.46       35.32      8.35 o
   3   8   7      364.53      399.44     21.19 o
   4   8   7       48.45       76.42     10.92 o
   5   8   7      501.58      551.64     25.69 o
   6   8   7       83.56       93.12     12.20 o
   7   8   7      359.73      375.68     21.19 o
   8   8   7        4.39       10.28      7.71 o
   9   8   7      141.82      146.42     18.62 o
  -6   9   7       86.14       97.61     20.55 o
  -5   9   7      403.44      395.59     21.19 o
  -4   9   7      138.08      145.13     14.13 o
  -3   9   7      123.48      160.55     14.13 o
  -2   9   7        9.06        5.14      7.06 o
  -1   9   7      479.61      511.18     25.05 o
   0   9   7      435.08      410.36     21.83 o
   1   9   7       32.88       32.11      9.63 o
   2   9   7       65.23       67.43     11.56 o
   3   9   7        5.47       17.98      8.35 o
   4   9   7      224.61      252.38     17.98 o
 -20   0   8        1.87        5.14     12.20 o
 -19   0   8      878.85      872.09     52.66 o
 -18   0   8     1066.57     1110.99     40.46 o
 -17   0   8      274.36      294.12     19.91 o
 -16   0   8      865.12      908.05     34.68 o
 -15   0   8        0.73        1.93      6.42 o
 -14   0   8     1940.08     1870.05     55.23 o
 -13   0   8      506.48      498.34     23.12 o
 -12   0   8      209.16      211.92     14.77 o
 -11   0   8      150.17      123.30     11.56 o
 -10   0   8      863.92      799.52     28.90 o
  -9   0   8     1244.96     1201.53     37.89 o
  -8   0   8      286.36      243.39     14.77 o
  -7   0   8      711.19      626.13     24.40 o
  -6   0   8      562.60      520.81     21.83 o
  -5   0   8     1873.95     1784.64     49.45 o
  -4   0   8      238.04      244.67     14.13 o
  -3   0   8      147.22      145.13     10.92 o
  -2   0   8      568.58      511.82     20.55 o
  -1   0   8      191.27      233.76     13.49 o
   0   0   8     1683.64     1570.15     44.31 o
   1   0   8        6.40        3.21      4.50 o
   2   0   8     3561.62     3428.64     84.13 o
   3   0   8       66.91       46.88      7.71 o
   4   0   8     4276.83     4162.67     99.54 o
   5   0   8      128.56      125.23     10.92 o
   6   0   8       11.88       12.20      5.78 o
   7   0   8      511.26      482.28     21.83 o
   8   0   8       26.92       35.32      7.71 o
   9   0   8     1253.34     1127.04     37.89 o
  10   0   8        0.02       -3.85      3.85 o
  11   0   8      630.45      642.83     27.61 o
  12   0   8       40.31       34.68      8.99 o
  13   0   8      116.57      110.46     12.84 o
  14   0   8      866.45      820.72     33.39 o
  15   0   8      838.23      811.73     34.04 o
  16   0   8      149.91      170.82     16.70 o
  17   0   8      574.90      553.57     42.38 o
 -20   1   8      387.22      398.16     25.69 o
 -19   1   8        1.67       -3.21      6.42 o
 -18   1   8     1467.00     1566.30     42.38 o
 -17   1   8      294.36      341.00     17.34 o
 -16   1   8     1602.40     1672.26     38.53 o
 -15   1   8     1268.96     1265.75     30.18 o
 -14   1   8      326.56      311.46     12.84 o
 -13   1   8      417.53      434.76     14.77 o
 -12   1   8      162.99      141.92      8.99 o
 -11   1   8     1051.27     1030.71     24.40 o
 -10   1   8       63.73       52.66      5.78 o
  -9   1   8     3436.50     3259.11     57.80 o
  -8   1   8      901.40      881.72     21.19 o
  -7   1   8      154.29      145.13      8.35 o
  -6   1   8     3738.07     3634.14     62.29 o
  -5   1   8      341.77      326.23     11.56 o
  -4   1   8     2206.01     2007.48     37.89 o
  -3   1   8      313.78      330.73     11.56 o
  -2   1   8        1.74        0.00      2.57 o
  -1   1   8     2353.78     2293.90     42.38 o
   0   1   8       26.50       41.74      5.14 o
   1   1   8     2825.80     2652.88     47.52 o
   2   1   8        1.91        3.21      3.21 o
   3   1   8     4383.55     3946.25     67.43 o
   4   1   8      230.47      256.88     10.28 o
   5   1   8        6.26        4.50      3.21 o
   6   1   8      196.19      183.67     10.92 o
   7   1   8        3.17        1.93      3.21 o
   8   1   8      248.34      218.34     10.28 o
   9   1   8        0.63        1.93      3.21 o
  10   1   8        3.97        5.14      3.85 o
  11   1   8       15.46       27.61      5.14 o
  12   1   8      253.80      241.46     12.20 o
  13   1   8       44.24       44.95      7.06 o
  14   1   8       90.67       93.12      8.99 o
  15   1   8       39.45       26.97      7.71 o
  16   1   8      809.31      906.13     30.83 o
  17   1   8       23.14       38.53      8.99 o
 -20   2   8        0.21        2.57      6.42 o
 -19   2   8      388.02      453.39     21.19 o
 -18   2   8        8.52       14.77      7.06 o
 -17   2   8      603.57      658.24     24.40 o
 -16   2   8        0.09        0.64      5.14 o
 -15   2   8        0.03        3.85      5.14 o
 -14   2   8      365.79      362.19     14.13 o
 -13   2   8      461.55      441.83     14.77 o
 -12   2   8       89.30      101.47      7.71 o
 -11   2   8      956.78      936.31     23.12 o
 -10   2   8        0.13        0.00      3.21 o
  -9   2   8       86.34       93.76      7.06 o
  -8   2   8      171.60      150.27      8.35 o
  -7   2   8     1553.59     1502.08     30.83 o
  -6   2   8       37.68       51.38      5.78 o
  -5   2   8      697.21      663.38     17.34 o
  -4   2   8      695.28      680.72     17.98 o
  -3   2   8      183.55      177.89      8.35 o
  -2   2   8     1031.62     1024.93     23.12 o
  -1   2   8      111.65       98.90      7.06 o
   0   2   8      700.00      646.04     17.34 o
   1   2   8     1791.67     1757.67     34.68 o
   2   2   8     2562.12     2385.09     44.31 o
   3   2   8       50.76       64.22      5.78 o
   4   2   8      602.43      562.56     16.05 o
   5   2   8       18.10       10.28      3.85 o
   6   2   8      104.58      106.60      7.71 o
   7   2   8      412.91      411.64     14.13 o
   8   2   8       78.66       68.07      7.06 o
   9   2   8      201.57      206.14     10.28 o
  10   2   8        0.96        3.21      3.85 o
  11   2   8      171.01      154.13      9.63 o
  12   2   8       61.85       66.15      7.71 o
  13   2   8       27.51       32.75      7.71 o
  14   2   8      246.15      263.94     16.05 o
  15   2   8      167.51      139.35     12.84 o
  16   2   8      107.94      124.58     12.84 o
 -19   3   8      221.39      221.56     16.05 o
 -18   3   8       62.51       66.79     10.28 o
 -17   3   8      300.38      314.67     17.98 o
 -16   3   8      330.51      380.82     18.62 o
 -15   3   8     1136.52     1173.28     34.04 o
 -14   3   8     1648.71     1550.24     40.46 o
 -13   3   8      149.29      172.11     12.20 o
 -12   3   8      130.42      119.45      8.35 o
 -11   3   8      383.61      375.04     13.49 o
 -10   3   8      896.24      868.88     21.83 o
  -9   3   8     1198.15     1085.30     25.05 o
  -8   3   8      469.82      428.98     14.13 o
  -7   3   8      235.88      237.61     10.28 o
  -6   3   8      141.66      131.65      7.71 o
  -5   3   8      650.61      599.16     16.70 o
  -4   3   8      163.36      159.26      8.35 o
  -3   3   8     1466.13     1419.88     29.54 o
  -2   3   8        8.19        3.21      3.21 o
  -1   3   8      158.65      130.36      7.71 o
   0   3   8      342.45      312.75     11.56 o
   1   3   8      888.30      854.11     20.55 o
   2   3   8      909.07      827.78     20.55 o
   3   3   8     1946.68     1876.47     36.60 o
   4   3   8       73.50       79.63      6.42 o
   5   3   8      124.21      127.15      8.35 o
   6   3   8       34.51       34.68      5.14 o
   7   3   8        7.94        5.78      3.85 o
   8   3   8      491.51      499.62     16.05 o
   9   3   8        0.21        2.57      3.85 o
  10   3   8      640.77      634.48     19.27 o
  11   3   8      127.04      129.72     11.56 o
  12   3   8       25.19       14.77      6.42 o
  13   3   8      114.13      118.16     11.56 o
  14   3   8       39.44       32.11      7.71 o
  15   3   8      643.95      720.54     27.61 o
  16   3   8       79.04       59.72     10.92 o
 -18   4   8      138.93      150.91     13.49 o
 -17   4   8      340.44      392.38     19.27 o
 -16   4   8      266.02      277.43     16.70 o
 -15   4   8       51.70       55.23      8.99 o
 -14   4   8      296.17      287.70     15.41 o
 -13   4   8      218.46      224.12     13.49 o
 -12   4   8       22.83       33.39      7.06 o
 -11   4   8      114.18      120.09     10.28 o
 -10   4   8      126.23      118.16      9.63 o
  -9   4   8      193.75      168.25      8.99 o
  -8   4   8      333.09      333.30     12.20 o
  -7   4   8      487.06      464.94     14.13 o
  -6   4   8        1.67        0.00      3.21 o
  -5   4   8      107.13      121.37      7.71 o
  -4   4   8      176.05      160.55      8.35 o
  -3   4   8       20.78       17.98      4.50 o
  -2   4   8     1227.18     1191.26     26.33 o
  -1   4   8      454.19      428.98     13.49 o
   0   4   8      374.60      360.91     12.84 o
   1   4   8       48.99       56.51      5.78 o
   2   4   8      883.71      842.55     21.19 o
   3   4   8      812.88      768.70     19.91 o
   4   4   8      663.06      638.98     17.98 o
   5   4   8      175.14      172.11      8.99 o
   6   4   8      201.76      206.78     10.28 o
   7   4   8      250.70      253.66     11.56 o
   8   4   8       22.96       17.98      5.14 o
   9   4   8      623.97      642.83     23.12 o
  10   4   8      395.66      412.29     18.62 o
  11   4   8      740.00      706.41     25.05 o
  12   4   8      134.41      161.19     14.13 o
  13   4   8        9.71        4.50      6.42 o
  14   4   8      380.68      424.49     20.55 o
  15   4   8       62.87       83.48     11.56 o
 -17   5   8       14.57       18.62      8.35 o
 -16   5   8      377.76      390.45     19.27 o
 -15   5   8       89.17       62.93      9.63 o
 -14   5   8        0.13        1.93      5.78 o
 -13   5   8      520.89      542.01     21.19 o
 -12   5   8       92.25       84.77      9.63 o
 -11   5   8      275.39      269.72     14.77 o
 -10   5   8       64.75       70.00      8.35 o
  -9   5   8        8.05       14.77      5.78 o
  -8   5   8      196.87      194.58     11.56 o
  -7   5   8      165.82      141.92     10.28 o
  -6   5   8     2430.09     2317.02     43.67 o
  -5   5   8       82.11       72.57      6.42 o
  -4   5   8      222.43      201.01      9.63 o
  -3   5   8       88.55       78.35      6.42 o
  -2   5   8      476.24      455.95     14.13 o
  -1   5   8     3082.46     2927.74     52.66 o
   0   5   8      408.63      400.08     13.49 o
   1   5   8     2658.77     2642.61     48.81 o
   2   5   8      301.13      296.69     11.56 o
   3   5   8       44.28       59.08      6.42 o
   4   5   8      447.70      428.98     14.13 o
   5   5   8      750.20      749.43     19.91 o
   6   5   8     3061.89     2923.24     63.58 o
   7   5   8      165.96      190.73     12.84 o
   8   5   8      495.79      494.49     19.91 o
   9   5   8       57.21       78.99      9.63 o
  10   5   8        4.69        7.71      5.78 o
  11   5   8     1714.91     1735.19     44.95 o
  12   5   8      189.74      190.73     14.13 o
  13   5   8      815.91      884.94     30.18 o
  14   5   8      250.75      297.98     17.98 o
 -15   6   8      336.47      365.41     18.62 o
 -14   6   8      119.13      118.16     11.56 o
 -13   6   8       78.17      101.47     10.92 o
 -12   6   8        3.39       -1.93      5.78 o
 -11   6   8        2.38        4.50      5.14 o
 -10   6   8      159.28      161.83     11.56 o
  -9   6   8      211.88      221.56     12.84 o
  -8   6   8      150.30      151.56     10.92 o
  -7   6   8       89.69       75.14      8.35 o
  -6   6   8       39.10       51.38      7.06 o
  -5   6   8       46.85       50.73      7.06 o
  -4   6   8      112.20      100.18      8.99 o
  -3   6   8      138.79      122.66      9.63 o
  -2   6   8        7.28       12.20      3.85 o
  -1   6   8      625.77      658.24     17.98 o
   0   6   8       13.42       14.13      4.50 o
   1   6   8      690.54      701.27     19.27 o
   2   6   8        0.06       -3.85      3.85 o
   3   6   8       11.99        7.71      5.14 o
   4   6   8      747.05      777.05     24.40 o
   5   6   8        0.60        1.93      4.50 o
   6   6   8        2.41        7.06      5.78 o
   7   6   8        2.06        2.57      5.14 o
   8   6   8       87.76      116.24     11.56 o
   9   6   8      185.47      184.95     13.49 o
  10   6   8      206.05      198.44     14.13 o
  11   6   8      867.36      917.69     30.18 o
  12   6   8        0.32       -5.14      6.42 o
 -13   7   8      417.48      488.06     28.90 o
 -12   7   8        0.04        2.57      6.42 o
 -11   7   8      113.05      100.82     10.28 o
 -10   7   8      182.11      168.25     12.20 o
  -9   7   8        1.59       -4.50      4.50 o
  -8   7   8       49.63       67.43      8.99 o
  -7   7   8       15.52       -0.64      5.14 o
  -6   7   8      268.74      242.11     13.49 o
  -5   7   8       14.61        1.93      5.14 o
  -4   7   8      183.74      172.75     14.13 o
  -3   7   8        0.21        0.64      5.78 o
  -2   7   8      195.74      192.01     14.77 o
  -1   7   8      512.47      478.43     23.12 o
   0   7   8      167.16      176.60     14.77 o
   1   7   8      189.74      167.61     14.13 o
   2   7   8       75.73       70.64     10.92 o
   3   7   8      320.05      297.98     18.62 o
   4   7   8        0.45       -4.50      5.78 o
   5   7   8        1.86        3.85      6.42 o
   6   7   8      410.52      380.82     21.19 o
   7   7   8        4.17        4.50      5.78 o
   8   7   8      302.58      321.09     17.34 o
   9   7   8      123.77      148.35     12.84 o
  10   7   8      451.78      507.97     21.83 o
 -10   8   8       23.85       36.60     16.05 o
  -9   8   8       13.80        8.35      7.71 o
  -8   8   8       24.48       18.62      7.71 o
  -7   8   8      438.50      471.37     23.12 o
  -6   8   8      115.40      107.25     12.20 o
  -5   8   8      569.72      639.62     27.61 o
  -4   8   8       72.59       77.06     11.56 o
  -3   8   8      272.00      313.39     19.27 o
  -2   8   8      307.53      321.09     19.27 o
  -1   8   8      228.48      239.54     17.34 o
   0   8   8      413.83      460.45     23.76 o
   1   8   8        6.57       10.92      7.06 o
   2   8   8      212.81      274.86     18.62 o
   3   8   8       27.83       26.33      8.35 o
   4   8   8       96.66       88.62     12.20 o
   5   8   8       68.71       66.79     11.56 o
   6   8   8       95.91       91.19     12.84 o
 -19   1   9        0.11        3.85      8.35 o
 -18   1   9      324.91      317.88     17.98 o
 -17   1   9      115.69       88.62     10.92 o
 -16   1   9       15.17       12.84      6.42 o
 -15   1   9       72.67       78.35      8.35 o
 -14   1   9       31.66       25.05      5.78 o
 -13   1   9       65.31       64.22      7.06 o
 -12   1   9      218.06      217.06     10.92 o
 -11   1   9      198.23      186.23     10.28 o
 -10   1   9      478.53      436.69     14.77 o
  -9   1   9      154.25      152.20      8.99 o
  -8   1   9       61.48       66.15      6.42 o
  -7   1   9       27.55       37.89      5.14 o
  -6   1   9      576.87      532.37     16.05 o
  -5   1   9      543.45      533.02     16.05 o
  -4   1   9      180.12      168.90      8.99 o
  -3   1   9       54.71       53.94      5.78 o
  -2   1   9       81.21       76.42      6.42 o
  -1   1   9      776.65      741.09     19.27 o
   0   1   9      703.51      700.63     19.27 o
   1   1   9        7.36        7.06      3.85 o
   2   1   9     1196.66     1177.77     26.97 o
   3   1   9        0.00        1.28      3.21 o
   4   1   9      271.86      253.66     10.92 o
   5   1   9      602.75      597.24     17.98 o
   6   1   9       97.47       90.55      7.71 o
   7   1   9      674.40      671.73     19.27 o
   8   1   9      615.32      599.80     18.62 o
   9   1   9        0.29       -2.57      3.85 o
  10   1   9       19.46       18.62      5.14 o
  11   1   9        5.25        1.28      3.85 o
  12   1   9      397.94      425.77     16.70 o
  13   1   9      123.36      104.68      9.63 o
  14   1   9       63.45       50.73      9.63 o
  15   1   9      103.66      111.74     12.20 o
  16   1   9        3.50       -6.42     10.92 o
 -19   2   9       51.73       64.86     11.56 o
 -18   2   9      108.86      120.09     12.84 o
 -17   2   9       22.98       10.28      7.06 o
 -16   2   9       15.07       25.05      7.06 o
 -15   2   9       21.19       19.91      7.06 o
 -14   2   9        8.27        5.14      5.14 o
 -13   2   9      163.99      161.83     10.28 o
 -12   2   9      477.41      528.52     17.34 o
 -11   2   9        3.15        1.28      3.85 o
 -10   2   9      139.88      123.30      8.99 o
  -9   2   9      146.24      154.13      8.99 o
  -8   2   9        3.88        4.50      3.85 o
  -7   2   9       84.13      101.47      7.71 o
  -6   2   9      194.82      188.80     10.92 o
  -5   2   9       22.92        7.71      3.85 o
  -4   2   9      257.53      235.68     10.28 o
  -3   2   9        2.89        1.93      3.21 o
  -2   2   9       21.70       13.49      3.85 o
  -1   2   9      182.09      181.10      9.63 o
   0   2   9       10.48        5.14      3.21 o
   1   2   9      171.84      146.42      8.35 o
   2   2   9      315.04      296.69     11.56 o
   3   2   9      119.56       97.61      7.71 o
   4   2   9     1064.08     1090.44     25.69 o
   5   2   9      761.47      708.33     19.91 o
   6   2   9      380.02      346.14     13.49 o
   7   2   9      698.78      671.73     19.27 o
   8   2   9       29.25       24.40      5.14 o
   9   2   9       44.96       44.31      6.42 o
  10   2   9      188.74      191.37     10.92 o
  11   2   9      190.49      191.37     10.92 o
  12   2   9       99.84       92.48     10.92 o
  13   2   9      212.65      197.79     14.77 o
  14   2   9       44.49       34.68      8.99 o
  15   2   9       82.50       91.19     12.20 o
 -18   3   9      291.80      288.98     17.98 o
 -17   3   9      256.40      262.66     16.70 o
 -16   3   9       15.81        1.28      6.42 o
 -15   3   9        7.04       13.49      6.42 o
 -14   3   9       40.44       52.66      8.35 o
 -13   3   9       29.28       31.47      7.06 o
 -12   3   9      870.28      875.95     27.61 o
 -11   3   9       14.96       16.05      4.50 o
 -10   3   9       50.27       46.88      5.78 o
  -9   3   9      842.67      870.17     22.48 o
  -8   3   9       15.15        5.14      3.85 o
  -7   3   9      765.01      792.46     20.55 o
  -6   3   9      437.03      372.47     13.49 o
  -5   3   9     1772.84     1619.60     34.04 o
  -4   3   9     1597.29     1532.26     32.11 o
  -3   3   9      110.32       98.90      7.71 o
  -2   3   9       17.02       14.77      4.50 o
  -1   3   9       80.56       66.79      6.42 o
   0   3   9      130.05      120.09      8.35 o
   1   3   9      238.62      244.03     10.92 o
   2   3   9      218.05      214.49     10.28 o
   3   3   9      853.28      808.52     21.19 o
   4   3   9      244.05      197.15     10.28 o
   5   3   9      324.37      297.98     12.20 o
   6   3   9        0.05        1.93      3.85 o
   7   3   9       20.29        9.63      4.50 o
   8   3   9       65.92       70.00      7.06 o
   9   3   9       77.04       62.29      7.06 o
  10   3   9       80.37       80.92     10.28 o
  11   3   9      129.76      117.52     11.56 o
  12   3   9      158.80      144.49     12.84 o
  13   3   9       13.48       10.92      6.42 o
  14   3   9        1.18        2.57      7.06 o
 -17   4   9        3.14        0.64      7.06 o
 -16   4   9        7.45        1.28      7.06 o
 -15   4   9      132.83      137.43     12.20 o
 -14   4   9      182.49      199.72     14.13 o
 -13   4   9        7.10        8.35      5.78 o
 -12   4   9        7.74       -1.28      5.14 o
 -11   4   9        0.90       -2.57      5.14 o
 -10   4   9      408.67      408.43     17.98 o
  -9   4   9       68.91       70.00      8.35 o
  -8   4   9       93.60       86.05      7.06 o
  -7   4   9     1045.34      990.90     24.40 o
  -6   4   9      325.35      308.89     12.20 o
  -5   4   9      174.03      156.69      8.99 o
  -4   4   9        1.30       -1.28      3.21 o
  -3   4   9        2.44        3.85      3.85 o
  -2   4   9      956.68      942.73     23.12 o
  -1   4   9       91.59       84.13      7.06 o
   0   4   9      312.95      289.63     11.56 o
   1   4   9     1838.84     1746.75     35.96 o
   2   4   9      131.69      127.80      8.35 o
   3   4   9      258.94      246.60     11.56 o
   4   4   9        2.98        4.50      3.85 o
   5   4   9     1298.16     1267.68     28.90 o
   6   4   9      423.16      402.01     14.77 o
   7   4   9        1.38       -1.93      3.85 o
   8   4   9       52.71       57.15      8.99 o
   9   4   9      292.92      304.40     16.70 o
  10   4   9      475.14      482.93     20.55 o
  11   4   9       30.96       29.54      7.71 o
  12   4   9      171.50      185.59     14.13 o
  13   4   9       43.66       61.01     10.28 o
 -16   5   9      110.60      115.59     12.84 o
 -15   5   9       64.77       53.94      9.63 o
 -14   5   9      165.48      155.41     13.49 o
 -13   5   9       56.60       61.01      9.63 o
 -12   5   9        0.35        1.93      5.78 o
 -11   5   9        0.05       -3.85      5.14 o
 -10   5   9       18.65       18.62      6.42 o
  -9   5   9      467.23      384.67     17.34 o
  -8   5   9       79.17       76.42      8.99 o
  -7   5   9        3.72        3.85      4.50 o
  -6   5   9      433.08      414.85     17.34 o
  -5   5   9      982.68      876.59     22.48 o
  -4   5   9      877.33      816.86     21.19 o
  -3   5   9        0.52        5.14      3.85 o
  -2   5   9        3.76        3.85      3.85 o
  -1   5   9       84.59       76.42      7.06 o
   0   5   9        3.03        0.00      3.85 o
   1   5   9      273.99      258.80     11.56 o
   2   5   9      201.62      238.89     11.56 o
   3   5   9      320.04      305.68     12.84 o
   4   5   9        9.48       12.20      4.50 o
   5   5   9        3.57        8.99      5.14 o
   6   5   9       55.74       48.16      7.71 o
   7   5   9       16.09        9.63      5.78 o
   8   5   9       53.69       54.59      8.99 o
   9   5   9       45.77       37.89      8.35 o
  10   5   9        2.84        2.57      5.78 o
  11   5   9       88.48      102.11     11.56 o
  12   5   9      207.24      237.61     16.70 o
 -14   6   9      114.56      125.87     12.84 o
 -13   6   9       41.12       34.04      8.35 o
 -12   6   9        2.44       -0.64      5.78 o
 -11   6   9       14.97        8.35      5.78 o
 -10   6   9       57.58       61.65      8.99 o
  -9   6   9      115.93      116.24     10.92 o
  -8   6   9        0.03        0.00      5.14 o
  -7   6   9        3.17        7.71      5.14 o
  -6   6   9      236.17      208.07     12.84 o
  -5   6   9      147.97      159.26     11.56 o
  -4   6   9      153.22      148.35     10.92 o
  -3   6   9       34.36       23.76      6.42 o
  -2   6   9       47.46       35.32      7.06 o
  -1   6   9        4.91        3.85      5.14 o
   0   6   9        7.79        1.93      3.85 o
   1   6   9      125.70      153.48     10.92 o
   2   6   9      211.59      188.16     12.84 o
   3   6   9       17.56       14.77      5.78 o
   4   6   9      511.85      493.84     19.91 o
   5   6   9        0.40        4.50      5.14 o
   6   6   9       25.26       32.75      7.71 o
   7   6   9       18.61       25.05      7.06 o
   8   6   9        4.33       11.56      7.06 o
   9   6   9      158.77      141.28     12.84 o
  10   6   9        0.31        5.78      7.06 o
 -11   7   9       43.95       39.82      8.35 o
 -10   7   9      217.46      260.09     15.41 o
  -9   7   9       92.65       96.97     10.92 o
  -8   7   9       15.49       10.92      6.42 o
  -7   7   9       12.77       17.98      7.06 o
  -6   7   9      101.21       86.05     11.56 o
  -5   7   9       15.02        7.06      7.06 o
  -4   7   9        0.09       -4.50      5.78 o
  -3   7   9      193.79      172.11     14.77 o
  -2   7   9        4.49       -5.14      5.78 o
  -1   7   9      268.36      271.00     18.62 o
   0   7   9       25.77       29.54      8.35 o
   1   7   9        1.77        3.85      6.42 o
   2   7   9        9.81       13.49      7.06 o
   3   7   9        4.19        3.85      7.06 o
   4   7   9      380.35      336.51     20.55 o
   5   7   9        5.85       -6.42      6.42 o
   6   7   9      204.28      226.69     17.98 o
   7   7   9        0.78        3.85      7.71 o
   8   7   9      142.55      139.35     15.41 o
  -7   8   9        4.24        2.57      7.06 o
  -6   8   9        8.70       12.84      8.35 o
  -5   8   9      119.60      120.09     13.49 o
  -4   8   9      373.02      369.90     21.83 o
  -3   8   9      379.02      430.91     23.76 o
  -2   8   9       39.02       38.53     10.28 o
  -1   8   9      194.98      188.80     16.70 o
   0   8   9        0.13        0.00      7.06 o
   1   8   9      139.37      177.89     16.05 o
   2   8   9      149.60      183.02     16.70 o
   3   8   9       42.63       32.11      9.63 o
 -18   0  10      145.12      144.49     25.05 o
 -17   0  10      626.71      655.67     44.95 o
 -16   0  10       87.53       87.98     12.84 o
 -15   0  10       43.39       32.75      9.63 o
 -14   0  10       28.26       50.73     10.28 o
 -13   0  10      180.06      144.49     14.13 o
 -12   0  10        0.88       -1.28      5.78 o
 -11   0  10      360.86      398.16     21.19 o
 -10   0  10       23.31       18.62      7.71 o
  -9   0  10     1069.30     1125.76     39.17 o
  -8   0  10        0.54        3.21      5.14 o
  -7   0  10      694.16      687.14     28.26 o
  -6   0  10      188.44      162.47     13.49 o
  -5   0  10        7.37        8.35      5.78 o
  -4   0  10     2183.24     2065.92     58.44 o
  -3   0  10      184.48      173.39     13.49 o
  -2   0  10      979.91      942.73     33.39 o
  -1   0  10      724.44      737.87     28.90 o
   0   0  10       63.70       56.51      8.99 o
   1   0  10       78.15       65.50      9.63 o
   2   0  10        8.89       13.49      6.42 o
   3   0  10      476.91      472.01     22.48 o
   4   0  10     2270.84     2125.00     60.37 o
   5   0  10      998.06      961.36     35.32 o
   6   0  10       41.67       34.68      8.35 o
   7   0  10        6.70       10.28      6.42 o
   8   0  10      528.53      590.81     26.97 o
   9   0  10     1095.38     1157.87     41.10 o
  10   0  10       38.73       35.96      9.63 o
  11   0  10      157.08      165.68     16.05 o
  12   0  10       60.40       39.82     10.92 o
  13   0  10      236.36      267.15     20.55 o
  14   0  10     2827.79     2990.03     84.77 o
 -18   1  10      651.64      706.41     27.61 o
 -17   1  10      101.55      104.68     12.20 o
 -16   1  10       60.48       67.43      9.63 o
 -15   1  10      147.51      154.13     10.92 o
 -14   1  10       13.79        1.93      4.50 o
 -13   1  10      629.07      657.60     20.55 o
 -12   1  10      186.87      172.11     10.92 o
 -11   1  10      116.88      119.45      8.99 o
 -10   1  10      338.14      308.25     13.49 o
  -9   1  10        6.11        2.57      3.85 o
  -8   1  10     3120.70     3002.23     55.87 o
  -7   1  10      141.36      123.94      8.99 o
  -6   1  10     3232.94     3018.29     55.87 o
  -5   1  10        4.90        0.64      3.85 o
  -4   1  10      335.27      330.08     12.84 o
  -3   1  10     2905.51     2697.83     50.73 o
  -2   1  10      205.01      219.63     10.92 o
  -1   1  10     3489.14     3489.01     62.93 o
   0   1  10       25.80       26.97      5.14 o
   1   1  10     1097.37     1064.11     25.69 o
   2   1  10      436.78      401.37     14.77 o
   3   1  10      138.92      133.58      8.99 o
   4   1  10      640.74      646.68     19.91 o
   5   1  10      121.77      140.00      9.63 o
   6   1  10     2757.02     2733.80     52.66 o
   7   1  10       83.39      102.75      8.35 o
   8   1  10       55.15       64.22      7.06 o
   9   1  10      280.04      297.98     14.13 o
  10   1  10       97.54      111.74      9.63 o
  11   1  10       55.73       80.92      8.99 o
  12   1  10       12.28        3.85      5.14 o
  13   1  10      366.22      351.28     19.27 o
  14   1  10        2.13       -4.50      6.42 o
 -17   2  10      481.44      551.00     24.40 o
 -16   2  10        9.28        6.42      7.06 o
 -15   2  10      148.61      147.70     12.84 o
 -14   2  10        6.39       10.28      6.42 o
 -13   2  10       64.56       73.21      8.35 o
 -12   2  10      261.02      241.46     12.20 o
 -11   2  10       31.61       55.87      7.06 o
 -10   2  10        5.13        5.78      4.50 o
  -9   2  10        0.04        2.57      3.85 o
  -8   2  10      712.34      676.87     19.91 o
  -7   2  10     1509.42     1516.21     33.39 o
  -6   2  10     1230.62     1165.57     27.61 o
  -5   2  10      147.15      143.85      8.99 o
  -4   2  10       44.67       41.74      6.42 o
  -3   2  10      933.80      934.38     23.76 o
  -2   2  10     1006.75     1036.49     25.69 o
  -1   2  10     1611.91     1588.13     34.04 o
   0   2  10      137.97      136.14      8.99 o
   1   2  10     1551.75     1472.54     32.11 o
   2   2  10      510.91      472.01     16.05 o
   3   2  10       87.48       89.91      7.71 o
   4   2  10      831.36      806.59     22.48 o
   5   2  10      569.03      540.72     17.34 o
   6   2  10     1344.00     1273.46     34.04 o
   7   2  10      264.82      299.26     13.49 o
   8   2  10       86.99       95.69      8.99 o
   9   2  10      255.31      261.37     15.41 o
  10   2  10      112.60      111.10      9.63 o
  11   2  10      736.88      780.90     28.26 o
  12   2  10       62.47       73.21     10.92 o
  13   2  10       13.20        7.06      7.06 o
  14   2  10      496.29      487.42     28.90 o
 -17   3  10        2.67        1.28      7.06 o
 -16   3  10     1203.86     1234.29     37.89 o
 -15   3  10        9.03       17.34      7.06 o
 -14   3  10      468.93      484.85     21.19 o
 -13   3  10       23.62       25.05      7.71 o
 -12   3  10      800.10      814.94     27.61 o
 -11   3  10      914.65      904.20     28.90 o
 -10   3  10      278.91      265.22     12.20 o
  -9   3  10      600.30      611.36     18.62 o
  -8   3  10       27.47       41.74      6.42 o
  -7   3  10        7.31        5.14      4.50 o
  -6   3  10     1261.41     1204.75     28.26 o
  -5   3  10      733.10      638.34     19.27 o
  -4   3  10     1406.34     1359.51     30.83 o
  -3   3  10       63.72       54.59      6.42 o
  -2   3  10      232.47      204.86     10.92 o
  -1   3  10        0.42        3.21      3.85 o
   0   3  10      461.74      468.16     17.34 o
   1   3  10     1386.91     1335.75     30.18 o
   2   3  10      203.31      197.15     10.92 o
   3   3  10      339.79      305.68     12.84 o
   4   3  10      104.00       92.48      8.35 o
   5   3  10      270.62      231.19     11.56 o
   6   3  10      366.23      365.41     14.77 o
   7   3  10       24.07       25.69      5.78 o
   8   3  10      398.65      444.39     16.70 o
   9   3  10       17.13       12.84      6.42 o
  10   3  10        6.71        7.71      6.42 o
  11   3  10        0.46       -5.14      5.78 o
  12   3  10       33.55       25.05      8.35 o
  13   3  10      260.49      240.82     16.70 o
 -16   4  10       38.33       35.32      8.99 o
 -15   4  10      119.41      166.33     14.13 o
 -14   4  10      142.77      173.39     14.13 o
 -13   4  10        0.68        5.14      6.42 o
 -12   4  10      101.69      127.80     12.20 o
 -11   4  10      158.28      147.06     12.20 o
 -10   4  10       20.99       33.39      7.71 o
  -9   4  10        0.29       -3.85      4.50 o
  -8   4  10        4.16       -2.57      4.50 o
  -7   4  10      239.12      242.75     11.56 o
  -6   4  10       44.72       56.51      7.06 o
  -5   4  10      167.80      165.68      9.63 o
  -4   4  10      101.57       89.26      7.71 o
  -3   4  10      245.61      252.38     11.56 o
  -2   4  10      100.83      106.60      8.35 o
  -1   4  10       14.42       24.40      5.14 o
   0   4  10      115.03      119.45      8.99 o
   1   4  10       15.38       18.62      5.14 o
   2   4  10      768.90      759.71     22.48 o
   3   4  10        1.12        2.57      3.85 o
   4   4  10        6.73        7.06      4.50 o
   5   4  10      113.47      116.88      8.99 o
   6   4  10       38.60       35.96      6.42 o
   7   4  10      577.26      592.74     23.12 o
   8   4  10      153.67      186.23     13.49 o
   9   4  10      341.28      329.44     17.98 o
  10   4  10      129.56      151.56     13.49 o
  11   4  10       77.97      105.96     12.20 o
  12   4  10      382.62      422.56     21.83 o
 -14   5  10      861.38      906.13     31.47 o
 -13   5  10        1.23       -2.57      6.42 o
 -12   5  10        2.61        5.14      6.42 o
 -11   5  10      170.04      165.68     12.84 o
 -10   5  10      540.28      542.01     21.83 o
  -9   5  10      439.35      470.08     20.55 o
  -8   5  10       54.03       37.25      7.71 o
  -7   5  10      268.81      331.37     16.70 o
  -6   5  10       20.48       20.55      6.42 o
  -5   5  10        0.03       -3.85      4.50 o
  -4   5  10      259.64      277.43     14.77 o
  -3   5  10      506.19      482.28     16.05 o
  -2   5  10      456.52      481.64     16.70 o
  -1   5  10       93.32      107.25      8.35 o
   0   5  10        0.34       -2.57      3.85 o
   1   5  10      174.00      176.60     10.28 o
   2   5  10       90.06       68.07      7.71 o
   3   5  10        0.22       -1.28      5.14 o
   4   5  10      303.27      305.68     16.05 o
   5   5  10       13.12        7.71      5.78 o
   6   5  10      280.52      296.05     16.70 o
   7   5  10       40.57       40.46      8.35 o
   8   5  10        5.25       -3.21      5.78 o
   9   5  10      597.76      617.79     25.05 o
  10   5  10       14.98        8.35      7.06 o
 -12   6  10       40.10       37.89      8.99 o
 -11   6  10       72.63      124.58     12.84 o
 -10   6  10      819.48      868.88     29.54 o
  -9   6  10      519.44      570.26     23.12 o
  -8   6  10        0.80        7.06      5.78 o
  -7   6  10       28.64       23.12      7.06 o
  -6   6  10      199.54      193.94     14.77 o
  -5   6  10      425.25      483.57     19.91 o
  -4   6  10        5.30        2.57      5.78 o
  -3   6  10      531.19      504.12     20.55 o
  -2   6  10       42.20       49.45      8.35 o
  -1   6  10      102.80       78.35     12.20 o
   0   6  10      425.26      462.38     23.76 o
   1   6  10       35.08       29.54      8.35 o
   2   6  10      538.73      527.24     26.33 o
   3   6  10      213.87      237.61     14.77 o
   4   6  10       69.90       71.93      9.63 o
   5   6  10       85.25      100.18     10.92 o
   6   6  10       22.93       23.12      7.71 o
   7   6  10      404.45      416.14     20.55 o
   8   6  10       55.13       62.93     10.28 o
  -9   7  10      401.87      479.07     33.39 o
  -8   7  10       65.15       74.49     12.20 o
  -7   7  10       77.26       84.13     12.84 o
  -6   7  10        7.32        1.93      7.71 o
  -5   7  10      124.16      118.80     14.13 o
  -4   7  10      285.53      341.00     21.19 o
  -3   7  10       61.72       62.29     11.56 o
  -2   7  10       19.65       39.17     10.28 o
  -1   7  10       32.11       39.17     10.28 o
   0   7  10       12.39        0.00      7.06 o
   1   7  10      214.18      255.59     18.62 o
   2   7  10        0.76       13.49      8.35 o
   3   7  10        0.11       -1.93      7.06 o
   4   7  10        5.55       15.41      8.99 o
   5   7  10       24.88       32.11      9.63 o
 -16   1  11      228.96      241.46     16.70 o
 -15   1  11       28.71       21.83      7.71 o
 -14   1  11       11.13       25.69      6.42 o
 -13   1  11        2.01        2.57      5.14 o
 -12   1  11      165.40      157.98     10.92 o
 -11   1  11       85.63       70.64      7.71 o
 -10   1  11       18.85       19.27      5.78 o
  -9   1  11       14.17       22.48      5.78 o
  -8   1  11      232.91      206.14     11.56 o
  -7   1  11      232.41      212.56     11.56 o
  -6   1  11        1.91        3.85      4.50 o
  -5   1  11       57.19       45.60      6.42 o
  -4   1  11       96.26       96.97      8.35 o
  -3   1  11      398.17      360.27     14.13 o
  -2   1  11      463.78      473.29     16.70 o
  -1   1  11        5.15        1.28      3.85 o
   0   1  11       91.76       85.41      8.35 o
   1   1  11       11.48       17.98      5.14 o
   2   1  11       95.69       86.05      8.35 o
   3   1  11      433.87      427.70     16.05 o
   4   1  11       12.51        7.06      4.50 o
   5   1  11      665.95      683.93     21.19 o
   6   1  11      204.20      190.73     11.56 o
   7   1  11      102.27      104.68      9.63 o
   8   1  11       73.18       75.14      8.99 o
   9   1  11        0.62        3.85      5.14 o
  10   1  11      360.57      374.40     16.70 o
  11   1  11       22.58       21.19      6.42 o
  12   1  11       99.56      112.38     12.84 o
 -16   2  11        9.25        6.42      7.06 o
 -15   2  11      245.59      251.74     17.34 o
 -14   2  11        2.09        1.28      6.42 o
 -13   2  11       14.47        7.71      6.42 o
 -12   2  11      134.72      141.92     10.28 o
 -11   2  11       13.49       13.49      5.78 o
 -10   2  11        1.22        4.50      4.50 o
  -9   2  11       18.68        7.71      5.14 o
  -8   2  11      158.12      147.70     10.28 o
  -7   2  11       21.99       16.70      5.14 o
  -6   2  11        0.36       -2.57      3.85 o
  -5   2  11      294.38      253.66     12.84 o
  -4   2  11       88.99       75.78      7.71 o
  -3   2  11      179.90      181.74     10.92 o
  -2   2  11      214.97      234.40     12.20 o
  -1   2  11       22.90       28.26      5.78 o
   0   2  11       33.50       29.54      5.78 o
   1   2  11      678.51      645.40     19.91 o
   2   2  11      182.30      159.90     10.28 o
   3   2  11     1058.51     1042.27     26.97 o
   4   2  11      565.90      543.93     18.62 o
   5   2  11      213.92      203.57     12.20 o
   6   2  11      647.51      667.23     21.19 o
   7   2  11      275.83      282.56     14.13 o
   8   2  11        0.12        0.64      4.50 o
   9   2  11      314.47      359.63     16.70 o
  10   2  11      294.68      305.68     17.98 o
  11   2  11       19.80        8.35      7.71 o
  12   2  11        7.92       10.28      7.06 o
 -15   3  11        6.84        2.57      7.06 o
 -14   3  11      135.15      121.37     12.84 o
 -13   3  11       66.65       59.72     10.28 o
 -12   3  11       22.46       27.61      7.71 o
 -11   3  11      109.82      101.47     10.92 o
 -10   3  11       26.11       12.20      6.42 o
  -9   3  11      635.13      638.98     20.55 o
  -8   3  11      473.77      498.34     17.34 o
  -7   3  11        4.38        7.06      4.50 o
  -6   3  11      217.08      179.17     10.92 o
  -5   3  11       33.15       19.91      5.14 o
  -4   3  11        8.89       14.77      5.14 o
  -3   3  11      716.21      678.15     20.55 o
  -2   3  11       16.95       10.28      5.14 o
  -1   3  11       35.22       40.46      6.42 o
   0   3  11      245.33      195.23     10.92 o
   1   3  11        0.89        0.64      4.50 o
   2   3  11      226.15      225.41     12.20 o
   3   3  11        0.56        2.57      4.50 o
   4   3  11       21.95       19.91      5.78 o
   5   3  11       37.11       30.83      6.42 o
   6   3  11      490.76      473.29     17.34 o
   7   3  11      363.48      368.62     16.70 o
   8   3  11       64.87       47.52      8.99 o
   9   3  11       74.96       90.55     11.56 o
  10   3  11      108.60      139.35     13.49 o
  11   3  11      203.91      245.96     17.34 o
 -14   4  11       14.00       35.32      8.99 o
 -13   4  11       53.64       49.45      9.63 o
 -12   4  11      121.54      111.74     12.20 o
 -11   4  11       17.96       17.98      7.06 o
 -10   4  11      465.26      486.14     21.19 o
  -9   4  11        4.48        3.21      5.78 o
  -8   4  11        0.94       -1.93      5.14 o
  -7   4  11      434.62      443.11     19.91 o
  -6   4  11      163.30      163.12     10.28 o
  -5   4  11        2.35        4.50      4.50 o
  -4   4  11      171.66      192.01     10.92 o
  -3   4  11       45.55       51.38      7.06 o
  -2   4  11      112.57      111.10      9.63 o
  -1   4  11      251.67      267.15     12.84 o
   0   4  11      273.47      325.59     14.13 o
   1   4  11       33.34       32.11      6.42 o
   2   4  11       11.93        5.78      4.50 o
   3   4  11       95.58      101.47      8.99 o
   4   4  11      232.18      218.99     12.20 o
   5   4  11       79.68       86.05     10.92 o
   6   4  11      109.08       97.61     10.92 o
   7   4  11      158.77      159.26     13.49 o
   8   4  11      681.27      754.57     28.26 o
   9   4  11        3.63        3.21      7.06 o
  10   4  11      346.72      391.73     25.69 o
 -12   5  11       45.71       30.83      8.99 o
 -11   5  11       93.73       80.92     11.56 o
 -10   5  11      164.28      169.54     14.13 o
  -9   5  11        6.29       -0.64      6.42 o
  -8   5  11       30.59       28.90      7.71 o
  -7   5  11      234.35      276.14     16.70 o
  -6   5  11      961.89      912.55     29.54 o
  -5   5  11       80.23       66.15      9.63 o
  -4   5  11      232.39      210.64     14.13 o
  -3   5  11       77.24       66.79      9.63 o
  -2   5  11      261.05      278.07     15.41 o
  -1   5  11       50.58       45.60      7.06 o
   0   5  11        5.29       13.49      5.14 o
   1   5  11       72.29       89.91      8.35 o
   2   5  11        7.45        4.50      5.78 o
   3   5  11       65.33       77.06     10.28 o
   4   5  11       17.97       20.55      7.06 o
   5   5  11        2.43        8.99      6.42 o
   6   5  11      204.19      208.71     14.77 o
   7   5  11       14.67       13.49      7.71 o
   8   5  11       91.77      104.68     12.20 o
  -9   6  11       49.21       46.88      9.63 o
  -8   6  11       19.62       12.84      7.06 o
  -7   6  11       34.09       28.26      7.71 o
  -6   6  11       69.89       61.65      9.63 o
  -5   6  11      244.04      235.04     15.41 o
  -4   6  11        5.97       11.56      6.42 o
  -3   6  11       10.52       15.41      8.35 o
  -2   6  11       43.37       71.93     12.20 o
  -1   6  11       42.02       32.75      9.63 o
   0   6  11       11.92       17.34      8.35 o
   1   6  11        8.82       21.83      8.99 o
   2   6  11       20.74        8.35      7.71 o
   3   6  11      190.71      168.25     16.70 o
   4   6  11        6.01       17.98      8.35 o
   5   6  11       38.43       40.46     10.92 o
 -15   0  12        0.20       -3.85     11.56 o
 -14   0  12       31.48       23.12     10.28 o
 -13   0  12       82.78      100.82     14.13 o
 -12   0  12      681.90      725.67     32.75 o
 -11   0  12      117.61      103.39     14.13 o
 -10   0  12     1066.79     1124.47     42.38 o
  -9   0  12      403.48      410.36     23.76 o
  -8   0  12        0.71        1.28      6.42 o
  -7   0  12       29.21       33.39      8.99 o
  -6   0  12        0.98       14.77      7.71 o
  -5   0  12     1078.45     1010.80     38.53 o
  -4   0  12       45.08       55.23     10.92 o
  -3   0  12      356.20      355.77     21.19 o
  -2   0  12       71.07       73.85     11.56 o
  -1   0  12       26.34       12.84      7.06 o
   0   0  12      315.85      291.55     19.91 o
   1   0  12        6.11        8.35      6.42 o
   2   0  12       17.75       21.19      8.35 o
   3   0  12        0.51       -4.50      6.42 o
   4   0  12       56.88       67.43     12.20 o
   5   0  12      272.87      292.84     20.55 o
   6   0  12        2.01        3.21      7.71 o
   7   0  12     1229.17     1356.30     48.16 o
   8   0  12        6.94        7.06      8.35 o
   9   0  12      333.78      392.38     25.05 o
  10   0  12       41.44       30.18     10.92 o
 -15   1  12       26.90       43.67     11.56 o
 -14   1  12        7.92       21.19      8.35 o
 -13   1  12      107.51      116.24     10.92 o
 -12   1  12      237.50      238.89     14.13 o
 -11   1  12      575.35      674.94     23.76 o
 -10   1  12      509.23      493.84     18.62 o
  -9   1  12      527.53      559.35     19.91 o
  -8   1  12       16.54        9.63      5.14 o
  -7   1  12        0.38        0.00      4.50 o
  -6   1  12        0.52        4.50      5.14 o
  -5   1  12      254.80      245.96     12.84 o
  -4   1  12     1155.38     1136.03     29.54 o
  -3   1  12      443.49      412.29     16.05 o
  -2   1  12       55.53       52.66      7.71 o
  -1   1  12      125.91      116.24      9.63 o
   0   1  12       12.47       14.77      5.14 o
   1   1  12       13.68       14.77      5.78 o
   2   1  12      783.73      737.87     22.48 o
   3   1  12       16.05       12.84      5.78 o
   4   1  12      445.56      501.55     18.62 o
   5   1  12      195.08      223.48     12.84 o
   6   1  12      577.56      588.24     20.55 o
   7   1  12      253.72      250.45     14.13 o
   8   1  12      473.65      511.18     19.91 o
   9   1  12      401.60      434.12     18.62 o
  10   1  12       10.79        6.42      6.42 o
 -14   2  12      127.38      130.36     13.49 o
 -13   2  12       12.25       10.92      7.06 o
 -12   2  12      357.20      374.40     19.91 o
 -11   2  12       11.12        5.14      6.42 o
 -10   2  12      178.09      197.15     12.84 o
  -9   2  12      335.16      358.98     16.05 o
  -8   2  12      392.63      376.96     16.05 o
  -7   2  12      198.65      208.07     12.20 o
  -6   2  12      262.10      239.54     12.84 o
  -5   2  12      260.21      222.20     12.20 o
  -4   2  12       19.90       30.18      6.42 o
  -3   2  12      867.99      900.99     25.05 o
  -2   2  12      215.24      197.79     11.56 o
  -1   2  12      841.66      802.74     23.76 o
   0   2  12      133.62      125.87     10.28 o
   1   2  12      164.19      131.01     10.28 o
   2   2  12      170.33      166.97     11.56 o
   3   2  12      466.98      508.61     18.62 o
   4   2  12      891.30      885.58     25.69 o
   5   2  12       22.15       21.19      6.42 o
   6   2  12      727.44      754.57     23.76 o
   7   2  12     1417.59     1451.35     35.96 o
   8   2  12      106.76      107.89     10.92 o
   9   2  12     1695.06     1825.74     50.09 o
 -13   3  12      381.24      395.59     21.19 o
 -12   3  12       14.94        5.14      7.06 o
 -11   3  12      785.79      789.89     28.90 o
 -10   3  12       90.83       83.48     10.92 o
  -9   3  12      308.26      358.98     19.27 o
  -8   3  12      422.97      420.63     20.55 o
  -7   3  12      203.59      227.33     12.84 o
  -6   3  12      812.98      778.97     23.12 o
  -5   3  12        1.79       12.20      5.14 o
  -4   3  12      364.38      382.74     16.05 o
  -3   3  12        0.12       -3.21      4.50 o
  -2   3  12       56.27       67.43      8.35 o
  -1   3  12      791.40      748.15     23.12 o
   0   3  12       75.44       93.76      8.99 o
   1   3  12      258.86      265.87     13.49 o
   2   3  12        7.27        0.00      5.14 o
   3   3  12       72.76       70.64      8.99 o
   4   3  12      285.29      317.24     15.41 o
   5   3  12       13.16        6.42      5.78 o
   6   3  12      208.33      240.82     13.49 o
   7   3  12      206.27      193.30     15.41 o
   8   3  12      724.76      837.41     30.83 o
 -11   4  12       44.32       73.85     10.92 o
 -10   4  12      173.44      231.19     16.05 o
  -9   4  12      300.39      314.67     17.98 o
  -8   4  12      338.08      349.35     18.62 o
  -7   4  12      189.86      186.23     14.13 o
  -6   4  12      346.28      400.08     19.91 o
  -5   4  12       19.28       16.70      7.06 o
  -4   4  12        0.03       -4.50      4.50 o
  -3   4  12      160.23      204.86     12.20 o
  -2   4  12       25.09       24.40      6.42 o
  -1   4  12      573.47      631.27     20.55 o
   0   4  12      135.17      154.13     10.92 o
   1   4  12       94.45      107.89      9.63 o
   2   4  12       28.43       29.54      7.06 o
   3   4  12      183.90      195.87     12.20 o
   4   4  12       48.36       34.68      8.35 o
   5   4  12       18.29       28.26      8.35 o
   6   4  12      114.53      126.51     13.49 o
   7   4  12      107.97      122.66     13.49 o
  -9   5  12      117.58      120.73     12.84 o
  -8   5  12      325.06      332.01     18.62 o
  -7   5  12       12.99       10.92      7.06 o
  -6   5  12      285.80      291.55     17.34 o
  -5   5  12       11.72        8.99      7.06 o
  -4   5  12      455.97      479.07     21.83 o
  -3   5  12       62.35       78.35     10.92 o
  -2   5  12      185.02      226.05     15.41 o
  -1   5  12      418.48      430.91     19.91 o
   0   5  12       39.25       64.86     11.56 o
   1   5  12      401.08      477.79     21.19 o
   2   5  12       42.51       57.80      9.63 o
   3   5  12        8.70       14.13      7.06 o
   4   5  12      116.17      109.17     12.84 o
  -3   6  12      682.55      769.34     51.38 o
  -2   6  12       71.96       46.24     16.70 o
 -12   1  13       35.67       56.51     10.92 o
 -11   1  13       11.07        3.21      5.78 o
 -10   1  13        9.53       16.70      6.42 o
  -9   1  13       11.04       18.62      6.42 o
  -8   1  13       33.96       47.52      8.35 o
  -7   1  13        0.00        9.63      5.78 o
  -6   1  13       76.51       81.56      8.99 o
  -5   1  13      114.47      127.15     10.92 o
  -4   1  13        3.37        0.00      4.50 o
  -3   1  13        1.66        1.28      5.14 o
  -2   1  13       20.39       18.62      5.78 o
  -1   1  13        0.00       -2.57      5.14 o
   0   1  13        4.38        3.21      5.14 o
   1   1  13        1.59        5.14      5.14 o
   2   1  13        0.82        0.00      5.14 o
   3   1  13        7.52        0.00      5.78 o
   4   1  13       18.30       24.40      7.06 o
   5   1  13       92.69       88.62     10.28 o
   6   1  13       74.50       70.00      9.63 o
   7   1  13       55.13       52.02      8.99 o
 -11   2  13       11.32        7.06      7.06 o
 -10   2  13        7.05        5.14      7.06 o
  -9   2  13      177.68      174.03     12.20 o
  -8   2  13        3.62        9.63      5.78 o
  -7   2  13        8.03       -1.93      5.14 o
  -6   2  13       68.82       57.15      8.35 o
  -5   2  13        8.03        4.50      5.14 o
  -4   2  13        4.23        3.21      5.78 o
  -3   2  13       39.97       44.31      7.71 o
  -2   2  13      446.96      434.12     17.98 o
  -1   2  13       58.85       57.15      8.35 o
   0   2  13        4.82        1.28      5.14 o
   1   2  13      109.50      115.59     10.92 o
   2   2  13      134.25      135.50     11.56 o
   3   2  13       86.09       91.19     10.28 o
   4   2  13        6.99       12.20      6.42 o
   5   2  13      237.91      231.83     14.13 o
   6   2  13       87.76       77.70      9.63 o
 -10   3  13        0.09       11.56      7.71 o
  -9   3  13      292.12      353.85     19.91 o
  -8   3  13       18.29       17.34      7.71 o
  -7   3  13        7.51       21.83      7.71 o
  -6   3  13       25.96       23.12      7.06 o
  -5   3  13       31.94       37.25      7.71 o
  -4   3  13       77.52       81.56      9.63 o
  -3   3  13        0.15       -1.28      5.14 o
  -2   3  13      106.64      118.16     10.92 o
  -1   3  13        5.23       12.84      6.42 o
   0   3  13       89.31       91.83      9.63 o
   1   3  13       24.82       14.13      6.42 o
   2   3  13       65.16       56.51      8.35 o
   3   3  13       40.69       16.05      6.42 o
   4   3  13       28.47       25.69      7.71 o
   5   3  13       43.73       38.53      9.63 o
  -8   4  13       10.12       10.28      9.63 o
  -7   4  13        7.34       -3.85      7.06 o
  -6   4  13        2.27       10.92      7.71 o
  -5   4  13       40.97       52.66     10.28 o
  -4   4  13        3.80        6.42      7.06 o
  -3   4  13       31.22       41.10      8.99 o
  -2   4  13        9.74        5.14      5.78 o
  -1   4  13       43.16       66.15      8.99 o
   0   4  13       27.44       33.39      7.71 o
   1   4  13        1.64        8.35      5.78 o
   2   4  13        4.43        1.28      6.42 o
  -8   0  14      484.08      575.40     31.47 o
  -7   0  14       38.74       46.88     12.20 o
  -6   0  14       40.69       57.80     12.84 o
  -5   0  14      112.80      115.59     15.41 o
  -4   0  14      211.22      250.45     21.19 o
  -3   0  14      396.06      400.73     25.69 o
  -2   0  14      248.42      250.45     20.55 o
  -1   0  14       49.69       65.50     12.84 o
   0   0  14        1.39       12.84      8.99 o
   1   0  14      371.31      451.46     27.61 o
   2   0  14      358.53      374.40     25.05 o
   3   0  14      296.69      296.05     22.48 o
  -8   1  14        0.38       -1.28      5.78 o
  -7   1  14       62.46       67.43      9.63 o
  -6   1  14       88.62      104.03     10.92 o
  -5   1  14       24.98       22.48      7.06 o
  -4   1  14      239.25      275.50     15.41 o
  -3   1  14       34.01       35.96      7.71 o
  -2   1  14        0.03        0.00      5.78 o
  -1   1  14       32.03       26.33      7.06 o
   0   1  14      118.08      116.88     10.92 o
   1   1  14      153.53      154.13     12.84 o
   2   1  14        0.56        3.85      6.42 o
  -7   2  14       13.84       12.84     13.49 o
  -6   2  14       39.43       36.60      8.35 o
  -5   2  14       25.27       39.82      8.35 o
  -4   2  14       20.56       25.05      7.06 o
  -3   2  14      188.87      208.71     14.13 o
  -2   2  14       14.40       10.28      6.42 o
  -1   2  14       24.72       10.92      6.42 o
   0   2  14        1.38        1.93      6.42 o
   1   2  14       74.57       87.98     10.28 o
 
